# Supplementary material for: Systemic Hyperalgesia in Females with Gulf War Illness, Chronic Fatigue Syndrome and Fibromyalgia
Source: Sci Rep. 2020 Apr 1;10:5751. doi: 10.1038/s41598-020-62771-9 (PMC7113257; doi:10.1038/s41598-020-62771-9)
Supplement: Supplementary file 2 — Supplementary Dataset 1. [file 41598_2020_62771_MOESM2_ESM.xlsx]

## Sheet: Primary Data
Group	1994_CFS	1990_FM	Dolorimetry kg	Tender Points	Age	CFS Questionnaire (0-4)	CFS_Fatigue	CFS_memory_concentration	CFS_throat	CFS_lymph_node	CFS_Muscle_pain	CFS_Joint_pain	CFS_Headache	CFS_Sleep	CFS_Exertional_Exhaustion		McGill Total		SF-36	Physical Functioning	Social Functioning	Role-Physical	Role-Emotional	Mental Health	Vitality	Bodily Pain	General Health		MDFI	General Fatigue	Physical Fatigue	Reduced Activity	Reduced Motivation	Mental Fatigue		#
1	CFS1994	1990cfs	1.39444	4	43		4	3	2	3	4	4	3	3	3		33			20	25	0	100	72	10	10	57			18	18	19	18	20		26
1	CFS1994	1990cfs	1.4913	9.5	57		3	3	2	1	4	3	4	3	3		15			30	62.5	0	66.6667	72	30	31	52			15	16	15	9	9		26
1	CFS1994	1990cfs	1.76	8	57		4	4	0	2	3	2	4	4	4		26			35	12.5	0	0	52	15	21	15			20	20	20	14	13		26
1	CFS1994	1990cfs	2.10667	8.5	63		3	4	0	1	1	2	3	4	3		8			50	12.5	25	100	84	35	72	67			20	20	20	20	20		26
1	CFS1994	1990cfs	2.88	0	59		4	4	3	3	3	1	3	4	4		4			30	37.5	0	100	92	0	41	70			16	20	17	5	19		26
1	CFS1994	1990cfs	2.93	9	57		4	1	0	0	3	1	1	1	4		6			45	25	0	100	60	20	31	35			15	20	19	10	4		26
1	CFS1994	1990cfs	4.84259	13.5	48		4	2	1	2	0	0	1	4	4		0			55	25	0	100	76	0	100	65			18	14	15	5	10		26
1	CFS1994	1990cfs	4.88778	2	41		4	2	0	1	1	0	4	4	4		19			30	25	0	0	52	10	21	42			20	20	20	19	14		26
1	CFS1994	1990cfs	6.47168	0	53		4	0	0	0	0	4	4	3	3		17			45	50	0	100	96	15	41	30			15	16	18	12	19		26
1	CFS1994	1990cfs	4.02124	10	47		3	0	1	0	2	2	4	3	3		12			40	75	25	100	72	30	32	62			18		12	13	16		25
1	CFS1994	1990cfs	2.8	9.3	45		4	3	2	2	2	2	2	3	3		12			55	37.5	0	100	64	20	51	30									21
1	CFS1994	1990cfs	3.5	8.33333	47		3	1	2	1	2	0	3	2	4		16			80	50	0	0	76	35	41	82									21
1	CFS1994	1990cfs	3.56667	5.33333	63		4	3	0	0	3	0	1	4	3		15			65	75	0	100	56	35	31	40									21
1	CFS1994	1990cfs	4.03333	4	43		4	3	1	1	3	2	4	4	4		16			25	0	0	100	80	0	41	15									21
1	CFS1994	1990cfs	4.18667	6.66667	35		4	3	1	0	3	2	3	2	4		14			75	25	0	0	36	5	41	27									21
1	CFS1994	1990cfs	4.36667	3	56		3	4	0	0	3	2	2	4	3		13			55	0	0	0	52	25	62	35									21
1	CFS1994	1990cfs	4.38	6.25	52		4	3	2	1	4	4	4	4	4		30			45	0	0	0	36	20	21	5									21
1	CFS1994	1990cfs	4.42	7	49		3	3	2	3	2	1	2	3	4		4			55	62.5	0	100	92	45	72	47									21
1	CFS1994	1990cfs	5.25333	0	49		3	4	1	0	1	1	3	4	4		3			30	12.5	0	100	68	15	74	20									21
1	CFS1994	1990cfs	4.44667		64		3	4	1	1	2	2	2	4	4		5			35	25	0	100	84	0	62	20									20
1	CFS1994	1990cfs	5.3	7.5	44		4	3	2	1	1	1	1	4	4					85	100	100	100	48	45	90	15									20
1	CFS1994	1990cfs	7.56181	1	42		3	3	2	1	1	2	2	4	4					60	75	100		56	60	55.6	82									19
1	CFS1994	1990cfs	5.62345	5	46		3	2	1	1	1	0	2	2	1						12.5	0	66.67	60		22.22	25									18
1	CFS1994	1990cfs	4.02124	12	27		4	2	0	0	0	2	0	4	4															16	10	5	11	9		17
1	CFS1994	1990cfs	4.19444	10	42												6			90	62.5	75	33.33	52	35	51	77			17	12	9	5	12		17
1	CFS1994	1990cfs	4.3354	8	50		4	4	3	0	4	4	2	4	4															15	9	5	6	9		17
1	CFS1994	1990cfs	4.34444	7	35												21			45	50	75	100	48	35	44.44	47			15	13	12	14	11		17
1	CFS1994	1990cfs	4.36681	9	55		4	4	3	0	4	4	3	4	4															18	16	20	20	20		17
1	CFS1994	1990cfs	4.49248	7	48		3	2	3	0	3	3	4	2	0															16	15	9	14	14		17
1	CFS1994	1990cfs	4.86947	7	41		3	2	1	0	3	0	4	3	2															20	20	16	6	19		17
1	CFS1994	1990cfs	4.92778	8	44												2			80	25	0	100	56	15	84	30			19	13	14	6	4		17
1	CFS1994	1990cfs	5.21504	8	37		3	3	3	0	3	2	3	3	3															14	10	7	7	5		17
1	CFS1994	1990cfs	5.56062	6	71		3	2	2	0	3	3	1	3	2															13	14	14	11	16		17
1	CFS1994	1990cfs	5.78053	5	38		3	4	0	0	3	3	1	3	2															11	6	5	9	11		17
1	CFS1994	1990cfs	5.81195	4	38		3	2	0	0	4	0	4	4	3															20	17	16	14	20		17
1	CFS1994	1990cfs	6.03186	6	55		3	3	0	0	3	3	0	2	2															18	20	14	14	14		17
1	CFS1994	1990cfs	6.12611	7	52		3	2	3	0	3	0	2	3	1															18	16	12	15	14		17
1	CFS1994	1990cfs	6.55556	2	48												3			75	75	75	100	84	35	72	45			16	13	7	7	11		17
1	CFS1994	1990cfs	6.56593	5	51		3	3	2	3	3	0	0	4	3															20	16	8	12	4		17
1	CFS1994	1990cfs	7.00575	2	57		3	2	0	2	2	2	2	3	0															18	15	13	12	20		17
1	CFS1994	1990cfs	7.53982	3	61		3	3	2	0	3	3	2	3	1															18	17	11	14	20		17
1	CFS1994	1990cfs	8.60796	1	42		4	0	2	2	2	3	0	4	4															16	16	14	7	16		17
1	CFS1994	1990cfs	8.65556	0	48												13			100	62.5	50	66.67	32	5	61	45			17	9	12	10	12		17
1	CFS1994	1990cfs	9.30556	0	38												4			70	37.5	25	100	80	15	31	50			20	15	7	11	15		17
1	CFS1994	1990cfs	9.67611	0	32		4	4	2	1	2	2	3	4	4															13	13	8	10	15		17
1	CFS1994	1990cfs	10.8699	0	46		4	3	2	4	4	4	3	4	4															19	19	13	9	16		17
1	CFS1994	1990cfs	12.315	0	52		3	2	0	0	2	3	0	3	3															20	20	13	4	20		17
1	CFS1994	1990cfs	3.45575		48		3	2	0	3	2	2	3	3	1															6	6	5	4	5		16
1	CFS1994	1990cfs	3.46		46		4	3	2	4	4	4	3	4	4															16	10	5	11	9		16
1	CFS1994	1990cfs	3.58142		21		3	0	3	3	3	2	3	3	3															20	12	17	16	14		16
1	CFS1994	1990cfs	3.67566		38		4	4	2	0	4	1	3	4	4															20	19	18	13	20		16
1	CFS1994	1990cfs	3.8		46		4	1	2	2	4	3	2	4	3															13	15	14	14	11		16
1	CFS1994	1990cfs	3.86416		38		4	3	2	3	4	4	4	3	4															20	20	16	6	19		16
1	CFS1994	1990cfs	3.92		52		3	2	0	0	2	3	0	3	3															19	17	12	4	9		16
1	CFS1994	1990cfs	3.98982		30		3	3	3	2	3	4	3	3	2															16	10	7	8	16		16
1	CFS1994	1990cfs	4.20973		38		4	4	2	0	4	2	4	4	4															17	19	13	10	13		16
1	CFS1994	1990cfs	4.27257		46		4	4	4	4	4	4	4	4	4															20	17	20	10	20		16
1	CFS1994	1990cfs	4.30398		46		4	4	0	0	4	0	3	4	4															19	19	13	9	16		16
1	CFS1994	1990cfs	4.3354		50		4	4	3	0	4	4	2	4	4															20	20	20	20	20		16
1	CFS1994	1990cfs	4.36681		55		4	4	3	0	4	4	3	4	4															20	17	16	14	20		16
1	CFS1994	1990cfs	4.86947		41		3	2	1	0	3	0	4	3	2															18	17	18	13	19		16
1	CFS1994	1990cfs	5.02		33		3	2	3	2	4	4	2	4	3															11	14	14	12	12		16
1	CFS1994	1990cfs	5.02655		58		3	4	3	2	4	4	2	4	4															18	15	13	12	20		16
1	CFS1994	1990cfs	5.19		61		4	3	1	1	4	2	3	4	3															12	14	15	12	13		16
1	CFS1994	1990cfs	5.34071		34		4	4	2	4	4	4	4	3	4															16	16	14	7	16		16
1	CFS1994	1990cfs	5.34071		34		4	4	2	4	4	4	4	3	4															16	16	14	7	16		16
1	CFS1994	1990cfs	5.5292		40		3	2	1	1	1	3	2	3	3															13	4	11	13	15		16
1	CFS1994	1990cfs	5.56062		71		3	2	2	0	3	3	1	3	2															14	12	11	10	12		16
1	CFS1994	1990cfs	5.74		50		4	4	3	1	4	4	4	4	4															12	12	12	12	12		16
1	CFS1994	1990cfs	5.78053		38		3	4	0	0	3	3	1	3	2															13	14	14	11	16		16
1	CFS1994	1990cfs	5.81195		38		3	2	0	0	4	0	4	4	3															18	10	11	7	16		16
1	CFS1994	1990cfs	5.93		55		3	3	2	0	3	3	3	3	2															14	13	14	11	11		16
1	CFS1994	1990cfs	6.03186		55		3	3	0	0	3	3	0	2	2															14	12	14	12	12		16
1	CFS1994	1990cfs	6.12611		52		3	2	3	0	3	0	2	3	1															11	17	18	8	12		16
1	CFS1994	1990cfs	6.22035		71		4	0	4	0	4	4	4	4	4															20	16	8	12	4		16
1	CFS1994	1990cfs	6.3146		65		4	3	3	0	4	4	2	4	4															20	17	13	12	10		16
1	CFS1994	1990cfs	6.38		46		3	1	2	2	3	0	1	3	3															12	13	12	15	11		16
1	CFS1994	1990cfs	6.5031		58		4	3	2	0	2	4	3	4	3															20	19	15	14	16		16
1	CFS1994	1990cfs	6.53451		56		4	4	3	3	4	2	2	4	4															15	19	9	14	14		16
1	CFS1994	1990cfs	6.56593		51		3	3	2	3	3	0	0	4	3															17	16	20	12	17		16
1	CFS1994	1990cfs	7.00575		57		3	2	0	2	2	2	2	3	0															12	9	11	9	7		16
1	CFS1994	1990cfs	7.50841		36		4	4	3	0	3	3	4	4	4															18	16	20	20	20		16
1	CFS1994	1990cfs	7.53982		61		3	3	2	0	3	3	2	3	1															17	14	12	9	14		16
1	CFS1994	1990cfs	7.57124		42		4	3	0	0	3	3	3	2	4															18	20	14	14	14		16
1	CFS1994	1990cfs	8.60796		42		4	0	2	2	2	3	0	4	4															20	20	19	10	9		16
1	CFS1994	1990cfs	8.98495		34		3	2	4	0	0	0	2	3	2															9	4	7	6	12		16
1	CFS1994	1990cfs	9.67611		32		4	4	2	1	2	2	3	4	4															16	19	20	12	20		16
1	CFS1994	1990cfs	9.67611		32		4	4	2	1	2	2	3	4	4															16	19	20	12	20		16
1	CFS1994	1990cfs	3.29867	16	32		3	2	2	2	0	0	2	4	3																					12
1	CFS1994	1990cfs	3.67566	10	38		4	4	2	0	4	1	3	4	4																					12
1	CFS1994	1990cfs	3.86416	10	38		4	3	2	3	4	4	4	3	4																					12
1	CFS1994	1990cfs	4.20973	8	38		4	4	2	0	4	2	4	4	4																					12
1	CFS1994	1990cfs	4.27257	10	46		4	4	4	4	4	4	4	4	4																					12
1	CFS1994	1990cfs	4.30398	10	46		4	4	0	0	4	0	3	4	4																					12
1	CFS1994	1990cfs	4.61814	9	28		3	0	2	0	0	3	3	3	0																					12
1	CFS1994	1990cfs	5.02655	7	58		3	4	3	2	4	4	2	4	4																					12
1	CFS1994	1990cfs	5.50333	6	46		4	2	0	1	4	2	4	3	4																					12
1	CFS1994	1990cfs	5.5292	6	40		3	2	1	1	1	3	2	3	3																					12
1	CFS1994	1990cfs	5.74911	7	19		4	0	3	3	3	3	1	3	2																					12
1	CFS1994	1990cfs	6.06327	6	52		4	3	3	4	4	4	2	1	3																					12
1	CFS1994	1990cfs	6.3146	3	65		4	3	3	0	4	4	2	4	4																					12
1	CFS1994	1990cfs	6.5031	5	58		4	3	2	0	2	4	3	4	3																					12
1	CFS1994	1990cfs	6.53451	4	56		4	4	3	3	4	2	2	4	4																					12
1	CFS1994	1990cfs	7.35133	3	54		3	3	0	0	2	0	4	2	0																					12
1	CFS1994	1990cfs	7.50841	4	36		4	4	3	0	3	3	4	4	4																					12
1	CFS1994	1990cfs	7.57124	3	42		4	3	0	0	3	3	3	2	4																					12
1	CFS1994	1990cfs	8.60796	0	45		3	2	2	2	3	0	2	3	2																					12
1	CFS1994	1990cfs	8.98495	0	34		3	2	4	0	0	0	2	3	2																					12
1	CFS1994	1990cfs	12.1265	0	40		4	4	0	1	2	2	3	3	3																					12
1	CFS1994	1990cfs	2.51111		33		4	2	1	1	2	3	3	3	4																					11
1	CFS1994	1990cfs	3.29867		32		3	2	2	2	0	0	2	4	3																					11
1	CFS1994	1990cfs	3.86		40		4	4	0	1	2	2	3	3	3																					11
1	CFS1994	1990cfs	4.02124		47		3	0	1	0	2	2	4	3	3																					11
1	CFS1994	1990cfs	4.12222		50		4	3	4	4	4	4	4	4	4																					11
1	CFS1994	1990cfs	4.46106	7	49															65	87.5	100	100	60	50	22.2	80									11
1	CFS1994	1990cfs	4.49248	9	35															95	50	25	0	48	60	33.3	52									11
1	CFS1994	1990cfs	4.49248		48		3	2	3	0	3	3	4	2	0																					11
1	CFS1994	1990cfs	4.61814	9	36															75	100	0	66.7	52	5	66.7	37									11
1	CFS1994	1990cfs	4.83805		45		3	2	0	0	3	3	2	4	1																					11
1	CFS1994	1990cfs	4.86947	8	48															50	37.5	0	0	44	50	44.4	15									11
1	CFS1994	1990cfs	4.90088	9	35															75	100	25	100	76	10	55.6	67									11
1	CFS1994	1990cfs	4.9323	7	35															50	37.5	0	33.3	40	15	33.3	25									11
1	CFS1994	1990cfs	5.1208		40		3	3	2	1	3	2	1	4	3																					11
1	CFS1994	1990cfs	5.21504		37		3	3	3	0	3	2	3	3	3																					11
1	CFS1994	1990cfs	5.27788	10	30															15	7	0	2	20	12	3	14.4									11
1	CFS1994	1990cfs	5.30929	6	52															25	12.5	0	0	24	5	22.2	10									11
1	CFS1994	1990cfs	5.37212	3	44															15	40	0	0	70	40	11	15									11
1	CFS1994	1990cfs	5.37212		56		4	3	0	0	4	0	4	0	3																					11
1	CFS1994	1990cfs	5.56062	5	32															25	11	4	3	24	14	6	174									11
1	CFS1994	1990cfs	5.68628	5	46															5	11.1	0	33.3	28	10	22.2	25									11
1	CFS1994	1990cfs	5.74911		19		4	0	3	3	3	3	1	3	2																					11
1	CFS1994	1990cfs	5.78053		56		4	4	2	2	3	3	4	4	4																					11
1	CFS1994	1990cfs	5.93761		54		3	3	1	2	3	3	2	1	2																					11
1	CFS1994	1990cfs	6.06327	1	28															60	56	0	100	80	45	33	10									11
1	CFS1994	1990cfs	6.06327		52		4	3	3	4	4	4	2	1	3																					11
1	CFS1994	1990cfs	6.18894	5	49															85	75	0	0	60	55	66.7	72									11
1	CFS1994	1990cfs	6.18894	6	34															100	100	100	100	80	75	66.7	87									11
1	CFS1994	1990cfs	6.47168		53		4	0	0	0	0	4	4	3	3																					11
1	CFS1994	1990cfs	7.16283	1	47															80	100	0	33.3	50	35	38.9	40									11
1	CFS1994	1990cfs	7.56181		42		3	3	2	1	1	2	2	4	4																					11
1	CFS1994	1990cfs	7.94823		45		3	3	0	0	1	1	3	4	3																					11
1	CFS1994	1990cfs	8.60796		45		3	2	2	2	3	0	2	3	2																					11
1	CFS1994	1990cfs	8.95354	0	33															45	75	25	100	56	0	66.7	47									11
1	CFS1994	1990cfs	9.13333	0	37															85	22.2	50	100	72	45	100	20									11
1	CFS1994	1990cfs	10.0531	0	25															28	7	4	3	18	14	7	19									11
1	CFS1994	1990cfs	10.4615	0	33															25	33.3	0	0	56	30	22.2	30									11
1	CFS1994	1990cfs	11.4982	0	35															23	10	0	1	23	16	7	21.4									11
1	CFS1994	1990cfs	3.87778	10	37															70	40	0	33.3	52		33.3										9
1	CFS1994	1990cfs	8.51372	0	45															80	12.5	100	100	20		100										9
1	CFS1994	1990cfs	3.95841	10	69																									12	9	11	9	7		8
1	CFS1994	1990cfs	5.21504	8	58																									20	19	18	13	20		8
1	CFS1994	1990cfs	5.37212	6	31																									19	17	12	4	9		8
1	CFS1994	1990cfs	5.56062	5	26																									17	16	20	12	17		8
1	CFS1994	1990cfs	5.90619	5	33																									20	17	13	12	10		8
1	CFS1994	1990cfs	6.3146	3	46																									20	20	19	10	9		8
1	CFS1994	1990cfs	6.53451	4	66																									12	10	10	8	10		8
1	CFS1994	1990cfs	6.53451	4	46																									16	19	20	12	20		8
1	CFS1994	1990cfs	7.51667	2	27																									16	17	15	10	15		8
1	CFS1994	1990cfs	7.63407	1	36																									20	12	17	16	14		8
1	CFS1994	1990cfs	8.85929	0	33																									17	19	13	10	13		8
1	CFS1994	1990cfs	9.8646	0	50																									20	20	20	20	20		8
1	CFS1994	1990cfs	10.3987	0	56																									19	15	9	10	15		8
1	CFS1994	1990cfs	2.67035		59																									18	10	11	7	16		7
1	CFS1994	1990cfs	4.9323		60																									14	12	14	12	12		7
1	CFS1994	1990cfs	5.49779		30																									16	10	7	8	16		7
1	CFS1994	1990cfs	6.25177		31																									12	17	6	12	11		7
1	CFS1994	1990cfs	4.83805	7	57																															3
1	CFS1994	1990cfs	7.94823	0	33																															3
1	CFS1994	1990cfs	8.60796	0	33																															3
1	CFS1994	1990cfs	9.42478	0	53																															3
2	CFS1994	1990FM	0.66	16.5	34		4	4	3	3	4	3	4	4	4		17			35	12.5	0	100	88	0	22	15			20	16	20	10	17		26
2	CFS1994	1990FM	0.795	18	51		4	4	3	3	4	3	4	4	4		21			25	25	0	0	68	15	22	20			20	12	17	11	16		26
2	CFS1994	1990FM	1.19	16	41		4	2	2	2	4	3	3	4	4		29			50	25	0	0	36	0	22	10			19	20	19	16	17		26
2	CFS1994	1990FM	1.27167	15	46		4	3	3	3	4	3	1	4	4		27			10	0	0	100	60	0	12	30			20	16	20	15	16		26
2	CFS1994	1990FM	1.27333	17	55		3	4	2	0	4	4	1	3	3		21			30	25	0	33.3333	44	10	41	30			20	18	15	15	20		26
2	CFS1994	1990FM	1.47333	11.5	58		3	2	0	0	3	2	2	3	2		22			60	50	0	0	68	35	32	75			18	15	15	11	9		26
2	CFS1994	1990FM	1.67333	17	59		4	3	2	2	3	3	3	3	4		27			10	0	0	100	92	0	22	15			19	20	15	13	11		26
2	CFS1994	1990FM	1.97222	18	44		3	3	0	0	4	4	3	4	3		20			50	37.5	0	0	60	20	22	47			20	18	17	13	18		26
2	CFS1994	1990FM	2.09	11.5	44		3	3	2	1	3	3	3	3	3		12			65	37.5	0	100	68	15	41	32			15	15	14	10	9		26
2	CFS1994	1990FM	2.10444	5	41		4	3	2	2	3	3	3	2	4		16			45	0	0	100	76	0	31	10			20	19	16	8	12		26
2	CFS1994	1990FM	2.53	15	33		4	4	0	0	4	4	4	4	4		15			50	37.5	100	100	40	30	22	42			19	16	17	14	20		26
2	CFS1994	1990FM	2.9	0	52		4	4	3	1	4	4	4	4	4		21			0	12.5	0	0	40	10	0	10			20	18	18	15	19		26
2	CFS1994	1990FM	3.08611	15.5	54		4	4	3	0	3	3	1	4	2		19			55	37.5	0	33.3333	48	35	22	30			14	10	17	7	19		26
2	CFS1994	1990FM	3.23074	17.5	54		4	4	1	2	3	2	3	4	4		22			0	62.5	50	33.3333	68	20	51	35			19	18	20	10	15		26
2	CFS1994	1990FM	3.36333	4	35		4	2	1	0	2	1	1	3	4		5			30	0	0	33.3333	44	15	62	30			19	19	17	7	10		26
2	CFS1994	1990FM	3.63333	13.6667	59		4	3	0	0	3	4	0	4	4		17			25	0	0	0	76	0	12	5			20	20	20	17	17		26
2	CFS1994	1990FM	3.63482	12	44		4	3	2	3	4	3.5	3	4	4		10			75	87.5	75	100	72	30	41	20			14	15	6	10	18		26
2	CFS1994	1990FM	3.755	15.5	20		4	2	2	1	2	2	1	4	4		20			40	25	0	0	48	10	41	30			20	17	10	10	14		26
2	CFS1994	1990FM	4.2237	10.5	59		4	3	0	3	3	3	1	4	4		6			60	50	0	100	60	20	41	52			17	12	14	13	10		26
2	CFS1994	1990FM	4.44	17	61		4	3	1	0	4	4	3	4	4		11			25	12.5	0	0	48	5	41	67			20	13	20	19	13		26
2	CFS1994	1990FM	4.83805	6	45		3	2	0	0	3	3	2	4	1		19			45	37.5	0	100	96	13.33	0	40			17	15	16	7	6		26
2	CFS1994	1990FM	5.1208	8	40		3	3	2	1	3	2	1	4	3		4			70	62.5	50	100	72	55	52	40			13	10	10	6	7		26
2	CFS1994	1990FM	5.34071	6	34		4	4	2	4	4	4	4	3	4		9			30	50	0	100	68	30	41	30			18	14	12	10	9		26
2	CFS1994	1990FM	5.45333	0	35		4	3	1	3	3	3	3	4	4		15			50	25	0	0	52	20	22	30			20	13	18	16	16		26
2	CFS1994	1990FM	5.78053	4	56		4	4	2	2	3	3	4	4	4		21			50	50	0	0	56	35	22	20			16	14	12	9	13		26
2	CFS1994	1990FM	5.93761	5	54		3	3	1	2	3	3	2	1	2		11			65	25	0	0	60	0	31	25			20	17	14	20	11		26
2	CFS1994	1990FM	6.22035	4	71		4	0	4	0	4	4	4	4	4		20			50	25	0	0	64	30	31	72			19	20	17	15	18		26
2	CFS1994	1990FM	6.94292	5	31		3	2	2	0	0	0	0	2	2		13			55	12.5	0	66.67	68	20	12	62			14	14	8	6	11		26
2	CFS1994	1990FM	7.94823	1	45		3	3	0	0	1	1	3	4	3		4			100	100	100	100	48	45	61	92			14	7	4	8	10		26
2	CFS1994	1990FM	8.38805	3	31		3	0	1	0	3	3	3	2	0		25			20	50	0	0	52	35	22	35			18	18	15	11	16		26
2	CFS1994	1990FM	4.66		52		3	4	0	0	0	3	0	4	4		12			70	37.5	0	33.3333	48	20	62	67			16	12	17	15	15		25
2	CFS1994	1990FM	4.75		31		3	3	2	2	1	0	3	3	3		3			20	12.5	0	100	92	15	41	10			18	19	17	5	11		25
2	CFS1994	1990FM	0.53	12	37		4	3	1	2	4	4	1	4	4		27			0	0	0	66.6667	64	0	0	10									21
2	CFS1994	1990FM	1.2	16	33		4	4	0	3	4	4	3	4	4		30			0	0	0	100	92	5	0	10									21
2	CFS1994	1990FM	1.73	13.6667	48		3	2	0	0	3	2	3	3	3		15			85	62.5	50	100	84	30	51	60									21
2	CFS1994	1990FM	1.95667	6	47		2	3	2	0	2	4	2	3	3		19			20	25	0	100	84	30	31	10									21
2	CFS1994	1990FM	2.03	15	61		4	4	3	3	4	4	4	4	4		38			25	0	0	0	36	5	12	25									21
2	CFS1994	1990FM	2.055	15	55		4	3	3	4	3	1	1	4	3		20			20	12.5	0	100	88	0	31	35									21
2	CFS1994	1990FM	2.59	13	50		3	4	0	0	4	0	0	2	3		38			20	12.5	0	100	76	30	41	55									21
2	CFS1994	1990FM	2.91	7.5	59		3	4	0	2	3	3	4	4	4		12			25	25	0	66.6667	68	45	41	35									21
2	CFS1994	1990FM	3.13333	9.66667	65		3	3	0	0	3	0	2	3	4		2			30	25	0	100	92	20	41	97									21
2	CFS1994	1990FM	3.19	14	21		3	2	2	2	3	3	3	3	3		13			75	75	50	100	52	30	51	5									21
2	CFS1994	1990FM	3.39667	10.3333	60		4	4	0	0	3	4	2	4	3		19			65	50	0	100	68	25	41	30									21
2	CFS1994	1990FM	3.54	1.333	74		4	3	0	1	2	1	2	1	4		0			40	25	0	100	76	10	84	35									21
2	CFS1994	1990FM	5.65	0.66	47		4	3	2	2	2	2	3	4	4		12			40	25	0	100	76	0	62	37									21
2	CFS1994	1990FM	2	13.5	42		3	2	0	0	2	3	0	3	3					50	37.5	0	100	80	20	41	40									20
2	CFS1994	1990FM	2.12	10	35		4	4	3	1	4	4	4	3	4					15	12.5	0	100	80	0	12	10									20
2	CFS1994	1990FM	2.239	12.5	56		4	3	0	0	4	1	1	4	4					25	25	0	0	68	10	21	35									20
2	CFS1994	1990FM	1.3823	18	44		4	3	1	1	4	4	3	3	3															18	19	17	8	15		17
2	CFS1994	1990FM	1.47655	18	35		4	2	0	0	4	4	1	3	3															19	15	15	17	13		17
2	CFS1994	1990FM	1.50796	18	44		4	3	1	2	4	0	4	4	4															20	20	19	14	18		17
2	CFS1994	1990FM	1.61667	18	27												31			10	50	0	100	80	40	41	35			16	15	12	10	11		17
2	CFS1994	1990FM	1.72788	18	53		4	3	3	4	4	4	4	4	4															18	20	20	14	18		17
2	CFS1994	1990FM	1.82212	18	48		3	3	1	0	3	3	1	4	3															19	15	8	8	12		17
2	CFS1994	1990FM	1.94779	18	22		4	4	2	2	4	3	3	4	4															19	16	16	13	20		17
2	CFS1994	1990FM	1.97778	18	36												18			45	37.5	0	66.67	48	20	22	77			15	15	14	10	9		17
2	CFS1994	1990FM	2.10556	17	43												15			30	25	0	0	48	30	10	20			16	18	13	10	18		17
2	CFS1994	1990FM	2.13628	15	31		3	3	1	3	4	3	1	3	4															18	17	9	12	14		17
2	CFS1994	1990FM	2.13628	17	32		3	3	1	1	4	2	3	3	2															0	0	0	0	0		17
2	CFS1994	1990FM	2.38761	15	45		3	2	0	1	4	3	1	2	2															10	10	7	8	10		17
2	CFS1994	1990FM	2.38761	18	45		3	2	0	1	4	3	1	2	2															20	16	18	14	17		17
2	CFS1994	1990FM	2.51111	18	34												14			45	62.5	0	66.67	68	10	22	30			20	18	14	19	16		17
2	CFS1994	1990FM	2.54469	16	56		4	3	2	0	4	4	2	4	4															16	20	16	20	20		17
2	CFS1994	1990FM	2.82743	15	72		3	2	0	0	3	3	3	3	4															20	17	8	7	10		17
2	CFS1994	1990FM	2.85885	14	44		4	4	3	3	4	4	4	4	4															19	19	20	14	20		17
2	CFS1994	1990FM	2.85885	16	50		3	3	3	3	3	3	4	4	3															17	14	11	10	16		17
2	CFS1994	1990FM	2.85885	16	55		4	2	3	0	4	2	3	4	4															19	19	19	14	14		17
2	CFS1994	1990FM	2.85885	18	48		4	4	3	4	4	2	3	4	4															18	11	9	11	14		17
2	CFS1994	1990FM	2.89027	18	64		3	3	0	3	4	2	1	4	2															19	19	14	12	16		17
2	CFS1994	1990FM	2.92168	16	36		4	3	2	3	4	4	4	4	4															20	17	12	17	12		17
2	CFS1994	1990FM	2.93889	14	38												23			40	75	0	100	92	15	22	30			18	16	19	12	17		17
2	CFS1994	1990FM	3.03889	14	41												23			20	0	0	100	76	20	12	30			19	16	18	16	16		17
2	CFS1994	1990FM	3.04734	12	44		3	3	1	1	3	0	3	3	3															20	14	8	4	6		17
2	CFS1994	1990FM	3.07876	14	46		4	2	0	3	3	3	4	3	0															14	11	9	8	9		17
2	CFS1994	1990FM	3.11018	16	38		4	0	0	0	2	0	4	2	2															8	9	8	6	8		17
2	CFS1994	1990FM	3.14159	13	50		3	3	0	0	0	3	0	3	4															11	8	6	6	9		17
2	CFS1994	1990FM	3.19444	14	53												2			75	100	75	33.33	68	15	72	62			17	14	8	13	13		17
2	CFS1994	1990FM	3.25556	12	48												10			50	75	100	100	76	60	32	62			14	11	7	7	12		17
2	CFS1994	1990FM	3.37222	14	52												4			50	25	0	0	48	0	41	25			19	18	20	20	13		17
2	CFS1994	1990FM	3.43333	13	46												6			75	62.5	0	66.67	56	45	41	62			15	14	17	12	19		17
2	CFS1994	1990FM	3.45575	14	48		3	2	0	3	2	2	3	3	1															6	6	5	4	5		17
2	CFS1994	1990FM	3.51858	13	64		3	2	1	0	3	0	2	2	0															18	18	10	4	6		17
2	CFS1994	1990FM	3.51858	14	56		3	3	2	2	4	4	3	2	4															20	16	18	16	20		17
2	CFS1994	1990FM	3.54444	11	27												12			50	50	25	66.67	68	10	22	15			18	16	17	13	20		17
2	CFS1994	1990FM	3.61283	12	41		4	3	2	2	3	3	3	3	3															20	18	19	17	19		17
2	CFS1994	1990FM	3.61283	14	44		4	4	3	2	4	4	4	4	4															20	20	20	8	14		17
2	CFS1994	1990FM	3.67566	12	35		4	4	3	2	4	3	3	4	4															20	17	16	11	15		17
2	CFS1994	1990FM	3.70708	14	51		4	3	1	2	4	4	2	4	4															20	18	19	11	18		17
2	CFS1994	1990FM	3.76111	11	45												5			40	12.5	0	33.33	60	0	51	25			19	20	18	18	18		17
2	CFS1994	1990FM	3.83274	11	45		4	4	0	0	0	2	4	4	3															18	10	11	12	17		17
2	CFS1994	1990FM	3.98982	12	51		3	1	2	1	4	4	1	1	1															20	14	17	16	11		17
2	CFS1994	1990FM	3.98982	13	30		3	3	3	2	3	4	3	3	2															14	12	11	10	12		17
2	CFS1994	1990FM	4.08407	11	45		4	1	0	0	4	4	4	4	0															17	16	15	11	13		17
2	CFS1994	1990FM	4.53889	8	38												35			50	75	25	100	72	60	33.33	62			13	9	8	7	10		17
2	CFS1994	1990FM	4.55556	11	36												2			65	50	0	100	72	30	62	57			14	12	6	9	6		17
2	CFS1994	1990FM	4.81111	6	54												9			45	50	0	100	72	5	22	15			19	19	19	16	17		17
2	CFS1994	1990FM	4.9323	12	50		4	4	0	0	3	3	0	4	4															19	18	20	14	20		17
2	CFS1994	1990FM	5.37212	16	56		4	3	0	0	4	0	4	0	3															19	11	16	11	14		17
2	CFS1994	1990FM	6.13333	3	42												12			85	87.5	0	0	76	35	100	72			16	16	13	14	16		17
2	CFS1994	1990FM	6.64444	4	46												1			90	50	0	100	68	70	52	50			14	10	8	7	13		17
2	CFS1994	1990FM	6.96111	3	41												8			50	75	0	66.67	72	25	41	15			18	18	17	8	14		17
2	CFS1994	1990FM	1.3823		44		4	3	1	1	4	4	3	3	3															20	17	8	7	10		16
2	CFS1994	1990FM	1.47655		60		4	3	2	2	4	0	3	4	3															19	11	16	11	14		16
2	CFS1994	1990FM	1.47655		35		4	2	0	0	4	4	1	3	3															20	17	12	17	12		16
2	CFS1994	1990FM	1.50796		44		4	3	1	2	4	0	4	4	4															20	20	19	14	18		16
2	CFS1994	1990FM	1.72788		53		4	3	3	4	4	4	4	4	4															18	20	20	14	18		16
2	CFS1994	1990FM	1.94779		22		4	4	2	2	4	3	3	4	4															19	16	16	13	20		16
2	CFS1994	1990FM	2.54		28		4	3	2	3	4	4	4	4	4															12	12	9	7	12		16
2	CFS1994	1990FM	2.54469		56		4	3	2	0	4	4	2	4	4															16	20	16	20	20		16
2	CFS1994	1990FM	2.82743		72		3	2	0	0	3	3	3	3	4															19	15	15	17	13		16
2	CFS1994	1990FM	2.82743		37		4	3	0	3	4	4	3	4	4															19	19	16	10	12		16
2	CFS1994	1990FM	2.85885		50		3	3	3	3	3	3	4	4	3															17	14	11	10	16		16
2	CFS1994	1990FM	2.85885		48		4	4	3	4	4	2	3	4	4															18	11	9	11	14		16
2	CFS1994	1990FM	2.85885		44		4	4	3	3	4	4	4	4	4															19	19	20	14	20		16
2	CFS1994	1990FM	2.89027		64		3	3	0	3	4	2	1	4	2															19	19	14	12	16		16
2	CFS1994	1990FM	3.07876		46		4	2	0	3	3	3	4	3	0															20	14	8	4	6		16
2	CFS1994	1990FM	3.51858		56		3	3	2	2	4	4	3	2	4															18	19	17	8	15		16
2	CFS1994	1990FM	3.61283		41		4	3	2	2	3	3	3	3	3															20	18	19	17	19		16
2	CFS1994	1990FM	3.61283		44		4	4	3	2	4	4	4	4	4															20	20	20	8	14		16
2	CFS1994	1990FM	3.64425		52		4	4	0	0	4	1	4	4	4															20	16	18	16	20		16
2	CFS1994	1990FM	3.67566		51		4	3	2	2	4	3	3	4	4															20	16	18	14	17		16
2	CFS1994	1990FM	3.79		48		3	2	1	0	4	3	2	3	2															13	14	12	8	12		16
2	CFS1994	1990FM	3.98982		51		3	1	2	1	4	4	1	1	1															20	14	17	16	11		16
2	CFS1994	1990FM	4.11549		24		3	2	2	2	3	1	3	3	3															14	11	9	8	9		16
2	CFS1994	1990FM	0.628319	18	32		4	4	0	1	3	3	1	3	4																					12
2	CFS1994	1990FM	0.805	18	31		3	3	4	3	4	1	1	1	2																					12
2	CFS1994	1990FM	0.911062	18	34		4	3	2	3	4	2	4	4	4																					12
2	CFS1994	1990FM	1.22522	18	42		4	3	3	3	4	4	2	4	4																					12
2	CFS1994	1990FM	1.25664	18	40		4	4	0	1	4	4	3	4	4																					12
2	CFS1994	1990FM	1.31947	17	30		3	3	0	0	3	3	3	3	2																					12
2	CFS1994	1990FM	1.3823	18	50		4	3	3	0	4	4	3	4	4																					12
2	CFS1994	1990FM	1.475	18	42		4	3	2	4	4	3	1	2	0																					12
2	CFS1994	1990FM	1.47655	18	60		4	3	2	2	4	0	3	4	3																					12
2	CFS1994	1990FM	1.53938	18	38		3	3	2	3	3	3	4	4	3																					12
2	CFS1994	1990FM	1.66504	18	24		4	4	2	2	4	4	4	3	4																					12
2	CFS1994	1990FM	1.9792	18	28		3	4	0	2	3	3	4	3	3																					12
2	CFS1994	1990FM	2.01062	18	56		4	4	0	0	4	4	3	3	4																					12
2	CFS1994	1990FM	2.04204	17	24		4	4	2	0	4	3	4	4	3																					12
2	CFS1994	1990FM	2.29336	15	47		3	3	2	2	3	2	2	3	3																					12
2	CFS1994	1990FM	2.35	17	35		4	4	3	3	3	4	4	4	4																					12
2	CFS1994	1990FM	2.57611	16	62		3	0	0	0	3	3	2	4	2																					12
2	CFS1994	1990FM	2.57611	16	66		3	3	0	3	4	4	3	4	4																					12
2	CFS1994	1990FM	2.60752	18	57		3	2	2	0	3	3	3	3	2																					12
2	CFS1994	1990FM	3.23584	14	58		3	3	1	0	4	0	3	1	3																					12
2	CFS1994	1990FM	3.39292	11	57		4	4	3	4	4	0	4	0	4																					12
2	CFS1994	1990FM	3.57222	12	31												8			65	50	50	100	68	10	41	42									12
2	CFS1994	1990FM	3.58142	14	21		3	0	3	3	3	2	3	3	3																					12
2	CFS1994	1990FM	3.61283	13	59		3	2	0	3	4	2	2	4	3																					12
2	CFS1994	1990FM	3.64425	12	52		4	4	0	0	4	1	4	4	4																					12
2	CFS1994	1990FM	3.67566	13	51		4	3	2	2	4	3	3	4	4																					12
2	CFS1994	1990FM	3.70708	15	66		3	3	1	1	3	3	1	4	1																					12
2	CFS1994	1990FM	3.80133	13	35		4	4	2	1	4	4	3	1	4																					12
2	CFS1994	1990FM	4.11549	11	24		3	2	2	2	3	1	3	3	3																					12
2	CFS1994	1990FM	5.37212	16	56		4	3	0	0	4	0	4	0	3																					12
2	CFS1994	1990FM	0.628319		32		4	4	0	1	3	3	1	3	4																					11
2	CFS1994	1990FM	1.3823		50		4	3	3	0	4	4	3	4	4																					11
2	CFS1994	1990FM	1.9792	18	35															5	0	0	0	20	0	11.11	25									11
2	CFS1994	1990FM	2.04204		24		4	4	2	0	4	3	4	4	3																					11
2	CFS1994	1990FM	2.26195	17	31															70	100	0	100	84	25	66.7	42									11
2	CFS1994	1990FM	2.29336		47		3	3	2	2	3	2	2	3	3																					11
2	CFS1994	1990FM	2.35619	18	18															20	66.7	25	33	40	25	44	15									11
2	CFS1994	1990FM	2.54469	14	28															20	25	0	0	56	10	22.22	37									11
2	CFS1994	1990FM	2.57611		62		3	0	0	0	3	3	2	4	2																					11
2	CFS1994	1990FM	2.57611		66		3	3	0	3	4	4	3	4	4																					11
2	CFS1994	1990FM	2.63894	16	44															15	0	0	33.3	20	10	11.11	20									11
2	CFS1994	1990FM	2.63894	17	63															13	7	0	0	18	10	3	11									11
2	CFS1994	1990FM	2.85885	17	29															10	40	0	0	68	60	22	25									11
2	CFS1994	1990FM	2.88889	15	37															30	50	0	100	72	30	22.22	50									11
2	CFS1994	1990FM	2.89027	17	47															13	4	0	1	21	13	6	9									11
2	CFS1994	1990FM	2.92168		36		4	3	2	3	4	4	4	4	4																					11
2	CFS1994	1990FM	2.9531	13	63															19	2	0	32	14	4	2	13									11
2	CFS1994	1990FM	3.04734		44		3	3	1	1	3	0	3	3	3																					11
2	CFS1994	1990FM	3.23584		58		3	3	1	0	4	0	3	1	3																					11
2	CFS1994	1990FM	3.29867	14	45															65	50	25	10	52	40	55.6	42									11
2	CFS1994	1990FM	3.29867	15	48															80	75	100	100	76	35	55.6	72									11
2	CFS1994	1990FM	3.39292		57		4	4	3	4	4	0	4	0	4																					11
2	CFS1994	1990FM	3.42434	13	45															80	50	25	100	92	30	44.4	60									11
2	CFS1994	1990FM	3.55	13	35															10	5	0	0	19	9	2	9									11
2	CFS1994	1990FM	3.55	14	36															45	66.7	0	66.7	56	25	66.7	35									11
2	CFS1994	1990FM	3.61283		59		3	2	0	3	4	2	2	4	3																					11
2	CFS1994	1990FM	3.63482		44		4	3	2	3	4	3.5	3	4	4																					11
2	CFS1994	1990FM	3.70708		66		3	3	1	1	3	3	1	4	1																					11
2	CFS1994	1990FM	3.7385	13	50															10	22	0	33	36	35	22	15									11
2	CFS1994	1990FM	3.80133	12	35															35	50	25	66.7	60	10	22	20									11
2	CFS1994	1990FM	5.37212		56		4	3	0	0	4	0	4	0	3																					11
2	CFS1994	1990FM	5.9	5	46															45	12.5	0	66.7	24	5	22.2	10									11
2	CFS1994	1990FM	2.04204	16	53																62.5	0	33.3	44	25	38.9	32									10
2	CFS1994	1990FM	4.1469	10	47															40	37.5	0	33.3			44.4	25									9
2	CFS1994	1990FM	0.753982	18	31																									19	19	16	10	12		8
2	CFS1994	1990FM	0.973894	18	57															10	6	0	0			5										8
2	CFS1994	1990FM	4.49444	10	45																									20	20	20	18	14		8
2	CFS1994	1990FM	2.48186	18	53																8	0				5	14									7
2	CFS1994	1990FM	1.8	13.5	53																															3
2	CFS1994	1990FM	2.225	14	24																															3
2	CFS1994	1990FM	4.05265	14	82																															3
2	CFS1994	1990FM	6.22222	0	34																															3
3	FM1994	1990FM	0.646667	18	42		2	3	0	2	4	1	4	4	4		23			80	75	25	100	80	25	51	57			19	14	8	6	16		26
3	FM1994	1990FM	2.43167	12	60		2	0	0	0	4	2	0	0	3		26			25	25	0	100	68	50	22	45			8	20	8	8	8		26
3	FM1994	1990FM	3.58667	0	50		0	0	0	0	0	0	0	0	0		1			95	100	100	100	88	100	84	67			5	6	4	4	8		26
3	FM1994	1990FM	4.71239	13	58		2	3	0	0	3	1	0	1	1		8			65	62.5	0	33.33	84	50	41	72			16	10	10	8	15		26
3	FM1994	1990FM	5.22333	6.66667	20		0	1	0	0	0	0	0	0	0		0			100	100	100	100	64	70	100	97									21
3	FM1994	1990FM	4.30398	11	33		3	2	0	0	2	2	0	0	0					29	10	4	3	19	17	6	14.4									20
3	FM1994	1990FM	4.36681	12	48		2	2	0	1	2	2	0	1	0					21	6	0	3	25	11	4	15.4									20
3	FM1994	1990FM	1.91667	18	58												0			100	100	100	100	92	90	100	100			5	5	5	8	5		17
3	FM1994	1990FM	2.54469	14	44		3	2	1	0	3	1	2	3	0															15	9	8	9	8		17
3	FM1994	1990FM	2.73319	17	43		2	3	1	1	2	2	0	0	0															13	9	10	6	18		17
3	FM1994	1990FM	2.85885	15	50												6			80	100	75	100	84	50	51	82			14	10	11	8	16		17
3	FM1994	1990FM	2.92168	15	32												8			70	50	0	0	60	15	32	45			18	12	13	12	19		17
3	FM1994	1990FM	3.2	12	27												17			85	50	0	66.67	84	55	51	62			10	9	6	5	6		17
3	FM1994	1990FM	3.20556	15	44												12			85	50	50	33.33	72	55	51	47			11	13	12	9	13		17
3	FM1994	1990FM	3.55	12	24		1	0	0	0	3	3	0	0	0															10	9	5	5	9		17
3	FM1994	1990FM	3.58142	14	48		1	3	2	0	1	1	2	1	0															15	15	11	12	15		17
3	FM1994	1990FM	3.83274	11	41		2	0	4	0	2	2	4	4	3															9	11	6	9	7		17
3	FM1994	1990FM	4.08407	11	31		0	0	0	3	3	2	3	0	0															20	20	19	13	19		17
3	FM1994	1990FM	9.77035	1	37												7			90	100	100	100	92	40	51	72			10	6	4	4	5		17
3	FM1994	1990FM	2.73319		43		2	3	1	1	2	2	0	0	0															13	9	10	6	18		16
3	FM1994	1990FM	3.2		27												12			85	50	50	33.33	72	55	51	47			11	13	12	9	13		16
3	FM1994	1990FM	3.20556		44												13			75	50	0	0	32	30	22	40			19	19	16	13	20		16
3	FM1994	1990FM	3.51858		64		3	2	1	0	3	0	2	2	0															18	18	10	4	6		16
3	FM1994	1990FM	3.55		24		1	0	0	0	3	3	0	0	0															10	9	5	5	9		16
3	FM1994	1990FM	3.58142		48		1	3	2	0	1	1	2	1	0															15	15	11	12	15		16
3	FM1994	1990FM	3.61111		24												17			85	50	0	66.67	84	55	51	62			10	9	6	5	6		16
3	FM1994	1990FM	4.06667		47												3			55	37.5	50	0	44	25	74	62			17	10	10	13	9		16
3	FM1994	1990FM	4.64444		50												2			80	62.5	0	33.33	68	40	41	47			12	13	10	10	5		16
3	FM1994	1990FM	4.71239		58		2	3	0	0	3	1	0	1	1															9	16	13	6	8		16
3	FM1994	1990FM	5.95556		60												6			80	100	75	100	84	50	51	82			14	10	11	8	16		16
3	FM1994	1990FM	6.62222		54												8			70	50	0	0	60	15	32	45			18	12	13	12	19		16
3	FM1994	1990FM	2.73319	17	45		2	2	0	0	3	1	1	2	1																					12
3	FM1994	1990FM	3.64425	11	59		0	0	0	0	0	3	0	0	0																					12
3	FM1994	1990FM	4.20973	13	40		1	1	0	0	3	1	1	3	2																					12
3	FM1994	1990FM	4.30398	11	33		3	2	0	0	2	2	0	0	0																					12
3	FM1994	1990FM	2.73319		45		2	2	0	0	3	1	1	2	1																					11
3	FM1994	1990FM	2.92168	16	79															11	3	0	3	27	6	3	7.4									11
3	FM1994	1990FM	3.80133	11	46															100	33	0	0	44	5	44.4	37									11
3	FM1994	1990FM	4.05265	11	42															85	87.5	100	100	80	65	66.7	77									11
3	FM1994	1990FM	4.36681	11	39															100	100	100	33.33	80	55	100	100									11
3	FM1994	1990FM	4.9323	8	52															10	22.2	0	0	64	5	11.1	20									11
3	FM1994	1990FM	6.62222	1	54															17	11	0	3	25	16	6	16.4									11
3	FM1994	1990FM	2.85885		50															10	22.2	0	0	64	5	11.1	20									10
3	FM1994	1990FM	2.92168		32															100	33	0	0	44	5	44.4	37									10
3	FM1994	1990FM	2.92168		79															11	3	0	3	27	6	3	7.4									10
3	FM1994	1990FM	4.05265		42															85	87.5	100	100	80	65	66.7	77									10
3	FM1994	1990FM	4.36681		39															100	100	100	33.33	80	55	100	100									10
3	FM1994	1990FM	4.42965	8	59																									9	16	13	6	8		8
3	FM1994	1990FM	2.48186	17	74																															3
3	FM1994	1990FM	3.61111	13	24																															3
3	FM1994	1990FM	3.80133	12	46																															3
3	FM1994	1990FM	4.64444	10	50																															3
3	FM1994	1990FM	5.15221	8	72																															3
3	FM1994	1990FM	5.95556	3	60																															3
3	FM1994	1990FM	2.45044		68																															2
3	FM1994	1990FM	3.87778		37																															2
4	GWI	GWI	0.186667	17	45		4	2	3	4	4	4	4	4	4		38			10	12.5	0	0	60	45	10	0			20	20	20	12	20		26
4	GWI	GWI	0.456667	18	43		4	3	0	3	4	4	3	4	4		34			5	12.5	0	0	32	10	22	20			20	20	16	17	19		26
4	GWI	GWI	0.756667	18	53		4	3	3	4	4	3	4	4	4		24			15	25	0	100	80	20	22	45			16	14	16	10	12		26
4	GWI	GWI	0.877778	16	48		3	3	1	3	3	3	3	3	3		38			30	25	0	0	56	25	22	30			20	19	20	15	20		26
4	GWI	GWI	0.913333	16	47		4	4	2	2	4	4	4	4	4		45			30	0	0	0	36	15	0	20			18	12	17	11	18		26
4	GWI	GWI	1.11333	18	63		3	3	1	0	3	3	3	3	3		23			10	37.5	0	0	60	15	32	35			20	19	20	12	20		26
4	GWI	GWI	1.14	15	54		4	3	3	3	4	3	3	4	4		22			15	37.5	0	100	64	10	12	25			18	19	20	11	13		26
4	GWI	GWI	1.16833	14	55		3	0	1	0	3	4	0	3	3		17			45	25	0	33.3333	68	15	22	55			19	13	15	10	4		26
4	GWI	GWI	1.20972	15.75	32		3	1	1	1	3	3	2	4	3		31			50	50	0	0	40	15	41	52			18	13	20	11	18		26
4	GWI	GWI	1.26111	13	49		3	3	1	3	3	3	3	3	3		38			30	25	0	0	56	25	22	30			20	19	20	15	20		26
4	GWI	GWI	1.7	12	42		4	3	2	0	3	4	1	4	4		27			20	25	0	0	40	0	0	20			20	17	18	13	15		26
4	GWI	GWI	1.75	14.5	42		4	3	2	0	4	4	1	4	4		27			20	25	0	0	40	0	0	20			20	17	18	13	15		26
4	GWI	GWI	1.83	18	52		4	3	1	2	3	4	4	4	4		39			65	25	0	0	52	20	0	30			20	20	18	18	19		26
4	GWI	GWI	2.05	15	42		4	4	3	1	3	3	3	2	4		24			20	12.5	0	0	68	30	0	67			15	16	15	12	15		26
4	GWI	GWI	2.29167	17	60		4	3	1	0	3	3	2	3	3		19			35	25	0	100	68	25	31	30			15	13	16	12	14		26
4	GWI	GWI	2.3	17.5	51		4	4	1	2	3	1	2	4	4		27			15	12.5	0	0	48	35	31	10			20	20	20	15	15		26
4	GWI	GWI	2.41111	14.25	43		4	3	2	0	3	4	2	4	2		22			40	50	0	0	88	40	31	72			9	14	13	12	12		26
4	GWI	GWI	2.76	15	68		4	3	2	1	4	4	4	4	4		35			60	25	0	0	52	20	22	52			19	15	15	12	15		26
4	GWI	GWI	2.815	9	35		4	3	2	2	3	2	3	4	3		16			50	0	25	66.6667	48	0	51	30			19	20	17	16	13		26
4	GWI	GWI	3.16528	16.75	52		4	3	1	2	4	1	2	4	3		22			20	25	0	33.3333	52	5	32	15			12	12	11	14	14		26
4	GWI	GWI	3.18	7	68		3	3	0	0	3	3	3	3	3		9			80	12.5	0	100	92	0	41	45			16	14	14	10	14		26
4	GWI	GWI	3.23	14	42		4	3	2	1	3	3	0	3	4		24			10	25	0	0	24	15	31	25			19	17	18	15	17		26
4	GWI	GWI	3.29	7	71		1	1	0	0	1	0	0	0	0		0			90	100	100	100	92	80	100	95			7	5	5	6	4		26
4	GWI	GWI	3.37	13	41		4	3	1	1	4	4	4	4	4		41			65	0	0	33.3333	8	0	22	15			20	16	18	16	20		26
4	GWI	GWI	3.89583	7.25	52		3	3	0	0	3	3	3	3	3		23			80	25	0	100	96	0	41	40			17	14	13	10	16		26
4	GWI	GWI	5.1	9	52		4	4	0	0	3	3	4	4	4		23			80	25	0	100	96	0	41	40			17	14	13	10	16		26
4	GWI	GWI	6.475	6	32		3	3	2	0	0	0	0	2	0		0			100	75	50	100	72	50	72	77			5	4	4	6	7		26
4	GWI	GWI	1.39		54		4	3	3	4	4	3	4	4	4		24			15	25	0	100	80	20	22	35			16	18	12	14	12		25
4	GWI	GWI	1.995		42		3	3	3	0	1	2	2	3	4		6			65	50	25	66.6667	76	25	62	47			19	13	19	7	17		25
4	GWI	GWI	2.11111		42		4	2	2	0	4	3	3	3	4		22			40	50	0	0	88	40	31	72			9	14	13	12	12		25
4	GWI	GWI	2.49		68		4	3	2	1	4	4	4	4	4		35			65	62.5	0	0	68	20	21	20			12	13	9	6	10		25
4	GWI	GWI	2.9		66		4	3	2	1	4	4	4	4	4		35			65	62.5	0	0	68	20	21	20			20	19	15	10	18		25
4	GWI	GWI	4.19	13	48		3	3	0	0	0	0	0	4	1					20	62.5	0	0	76	30	100	47			20	20	20	12	16		25
4	GWI	GWI	4.32		71		0	1	0	0	1	1	0	0	0		0			100	100	100	100	92	85	72	100			5	5	4	5	4		25
4	GWI	GWI	5.21		31		3	3	3	3	3	0	3	3	0		0			90	37.5	75	100	76	40	100	57			15	7	7	9	14		25
4	GWI	GWI	1.07333	16.3333	49		4	3	3	0	4	4	4	4	3		26			60	12.5	0	0	48	25	22	15									21
4	GWI	GWI	1.71	16.5	47		4	3	4	3	3	3	2	4	4		20			35	12.5	0	0	44	5	21	5									21
4	GWI	GWI	1.86667	10	36		4	4	1	2	4	4	4	4	4		37			30	0	0	33.3333	48	0	0	10									21
4	GWI	GWI	2.2	10.33	45		3	3	1	1	2	3	1	3	2		20			50	75	0	33.3333	80	35	41	35									21
4	GWI	GWI	2.23	7	41		4	4	2	2	3	4	4	4	4		29			55	37.5	0	33.3333	60	5	31	35									21
4	GWI	GWI	2.26667	12.3333	40		4	4	3	1	2	3	4	4	4		24			25	62.5	25	66.6667	56	30	31	55									21
4	GWI	GWI	2.61333	7	33		4	4	2	2	4	4	1	4	4		20			30	37.5	0	66.6667	68	10	22	25									21
4	GWI	GWI	2.67	12	61		3	2	1	0	4	3	1	0	2		19			50	37.5	25	33.3333	64	40	41	57									21
4	GWI	GWI	2.8	15	35		4	3	2	3	3	4	1	4	4		27			5	12.5	0	0	56	25	41	10									21
4	GWI	GWI	3.48333	3	48		3	3	2	1	2	2	2	4	4		9			50	50	0	66.6667	80	30	51	57									21
4	GWI	GWI	3.8	4	46		4	3	0	0	2	2	1	4	4		9			5	0	0	66.6667	84	0	41	0									21
4	GWI	GWI	4.31	14	51		4	3	2	3	3	2	4	4	2		20			70	62.5	0	66.6667	80	15	41	67									21
4	GWI	GWI	6.68	1	52		2	3	0	2	0	0	4	2	2		6			95	100	50	100	64	55	72	72									21
4	GWI	GWI	7.2	1.5	49		0	0	0	0	0	1	0	1	0		2			100	100	100	100	80	60	74	82									21
4	GWI	GWI	1.83889	18	36												6			75	62.5	0	100	92	70	32	72			14	16	11		6		16
4	GWI	GWI	1.83889		36												17			5	0	0	0	8	0	12	5			20	20	20	20	20		16
4	GWI	GWI	2.93889		38												37			0	37.5	0	0	40	20	10	5			20	20	6	9	20		16
4	GWI	GWI	3.19444		53												11			35	37.5	0	0	56	10	22	47			20	14	17	16	19		16
4	GWI	GWI	3.76111		45												13			55	12.5	0	66.67	68	20	12	62			14	14	8	6	11		16
4	GWI	GWI	4.61814		36												35			50	75	25	100	72	60	33.33	62			13	9	8	7	10		16
4	GWI	GWI	6.64444		46												17			45	50	0	100	96	15	41	30			15	16	18	12	19		16
4	GWI	GWI	6.96111		41												5			70	50	0	0	40	25	41	30			16	11	9	7	14		16
4	GWI	GWI	3.25556		48												6			75	62.5	0	100	92	70	32	72			14	16	11		6		15
4	GWI	GWI	2.03333	15	58		4	3	1	0	3	3	2	3	3																					12
4	GWI	GWI	2.19444	17	37															30	50	0	100	76	20	44.44	30									11
4	GWI	GWI	2.54469		28															30	50	0	100	76	20	44.44	30									10
4	GWI	GWI	4.9323		35															35	44.4	0	100	64	0	22.2	15									10
4	GWI	GWI	6.06327		28															80	75	50	0	76	30	44.4	30									10
4	GWI	GWI	1.04	18	49																															3
4	GWI	GWI	1.12	18	54																															3
4	GWI	GWI	2.53	18	68																															3
4	GWI	GWI	2.84	2	42																															3
4	GWI	GWI	3.22	18	71																															3
4	GWI	GWI	3.48	14	68																															3
4	GWI	GWI	4.13	4	68																															3
5	SC1994	1990sc	1.72167	9	65		1	4	3	0	2	3	1	3	1		3			95	75	100	100	76	60	72	62			8	7	5	10	4		26
5	SC1994	1990sc	2.06972	10	22		0	0	0	0	3	3	3	2	2		17			55	75	0	100	64	30	22	62			10	18	11	9	10		26
5	SC1994	1990sc	2.08222	0	33		1	2	0	0	3	0	3	2	0		17			85	75	0	33.3333	68	55	62	57			9	7	4	5	5		26
5	SC1994	1990sc	2.285	0	45		3	0	1	0	1	1	0	2	1		0			95	100	100	100	80	55	100	57			7	4	9	12	4		26
5	SC1994	1990sc	2.93	14	26		2	1	0	0	0	0	0	0	1		1			100	100	100	100	84	70	100	90			6	6	6	7	10		26
5	SC1994	1990sc	3.815	0	62		0	0	0	0	0	0	0	0	0		0			100	100	100	100	88	85	100	100									21
5	SC1994	1990sc	4.8	3	43		0	0	0	0	0	0	0	0	0		0			100	100	100	100	92	75	100	87									21
5	SC1994	1990sc	6.73333	5	63		1	1	0	0	2	0	0	2	0		8			50	100	100	100	88	80	84	97									21
5	SC1994	1990sc	6.79	0	56		0	2	0	0	0	2	0	0	0		2			100	100	100	100	84	80	84	75									21
5	SC1994	1990sc	7.34	1	66		4	1	1	1	4	0	0	4	2		16			90	75	0	100	92	40	22	45									21
5	SC1994	1990sc	4.5396	8	25		1	0	0	1	1	0	2	2	0					30	6	4	3	22	14	11	204									20
5	SC1994	1990sc	5.08938	8	16		2	3	2	2	0	4	4	4	2					18	8	0	3	16	12	6	14.4									20
5	SC1994	1990sc	5.78367	6	27		0	0	0	0	0	0	0	0	0					23	7	3	1	20	11	8	18									20
5	SC1994	1990sc	6.56593	8	69		1	2	0	0	3	3	2	4	4					29	9	3	3	26	17	4	17									20
5	SC1994	1990sc	7.03717	4	47		4	2	0	0	0	0	1	0	3					20	10	1	3	30	19	9	21.4									20
5	SC1994	1990sc	8.82788	1	23		1	1	1	0	1	0	1	1	0					28	10	3	1	21	12	8	204									20
5	SC1994	1990sc	10.0531	0	45		2	3	0	0	2	2	3	3	2					24	7	0	1	21	8	6	13									20
5	SC1994	1990sc	3.98982	10	24		1	0	0	0	0	0	2	0	0		8													9	9	8	5	4		18
5	SC1994	1990sc	4.1469	14	20		0	0	0	0	0	0	0	0	0		17													18	19	16	16	10		18
5	SC1994	1990sc	6.25177	3	45		1	2	0	0	0	0	0	4	0		10													12	6	5	4	4		18
5	SC1994	1990sc	2.7646	15	24												0			100	100	100	100	92	50	100	92			10	9	7	5	13		17
5	SC1994	1990sc	3.55	11	39		0	0	2	0	0	0	1	0	0															7	6	5	6	4		17
5	SC1994	1990sc	3.58142	13	51		0	0	0	0	0	0	1	1	0															11	7	7	6	9		17
5	SC1994	1990sc	3.70708	12	28		0	0	0	0	0	0	0	1	0															7	8	7	8	4		17
5	SC1994	1990sc	3.7385	11	66		0	1	0	0	0	0	1	2	0															12	9	7	9	10		17
5	SC1994	1990sc	3.86416	11	53		3	0	0	0	2	0	0	2	0															13	14	11	14	15		17
5	SC1994	1990sc	4.02124	11	25												0			100	75	100	33.33	60	65	84	72			10	7	6	8	12		17
5	SC1994	1990sc	4.05265	9	39		3	3	0	0	0	0	3	3	0															8	7	6	5	7		17
5	SC1994	1990sc	4.30398	10	54		0	0	0	0	0	0	2	1	1															9	5	5	6	9		17
5	SC1994	1990sc	4.46106	7	27												0			100	100	100	100	88	80	100	100			6	4	6	6	4		17
5	SC1994	1990sc	4.49248	12	39		1	0	0	0	0	0	1	0	0															20	20	8	6	12		17
5	SC1994	1990sc	4.68097	7	26		0	3	0	0	0	0	0	0	0															8	6	6	6	6		17
5	SC1994	1990sc	4.71239	7	37												0			100	87.5	100	100	84	70	84	77			8	8	5	4	6		17
5	SC1994	1990sc	4.80664	7	59		0	0	0	0	1	0	0	1	0															12	11	8	10	9		17
5	SC1994	1990sc	4.96372	7	34		2	1	0	2	3	1	2	2	1															14	13	13	11	15		17
5	SC1994	1990sc	5.18363	8	40		0	0	0	0	1	0	1	0	0															6	9	9	5	8		17
5	SC1994	1990sc	5.34071	7	31												0			100	100	100	100	88	80	100	82			6	6	5	4	6		17
5	SC1994	1990sc	5.40354	8	30		0	0	0	0	0	0	0	0	0															4	5	5	4	9		17
5	SC1994	1990sc	5.49779	3	46		2	0	0	0	3	0	2	3	1															18	8	16	7	19		17
5	SC1994	1990sc	5.5292	7	58		0	0	0	0	1	1	1	1	0															10	9	11	8	5		17
5	SC1994	1990sc	5.65487	7	45		1	0	0	0	0	0	1	1	0															8	11	5	6	4		17
5	SC1994	1990sc	5.7177	9	58		0	1	0	0	1	2	0	1	0															9	10	11	10	7		17
5	SC1994	1990sc	5.93761	4	41												0			95	100	100	100	76	45	100	92			9	7	8	4	4		17
5	SC1994	1990sc	5.93761	4	35												28			40	37.5	0	0	60	30	41	40			16	19	14	6	18		17
5	SC1994	1990sc	6.03186	10	30		0	0	0	0	0	0	0	0	0															8	4	4	4	5		17
5	SC1994	1990sc	6.06327	1	24		0	0	0	0	0	0	0	0	0															17	12	12	9	6		17
5	SC1994	1990sc	6.22035	5	48		2	3	0	0	0	0	0	3	0															9	8	10	4	4		17
5	SC1994	1990sc	6.28319	7	39		0	0	0	0	0	0	0	0	0															10	6	10	6	8		17
5	SC1994	1990sc	6.3146	4	49		2	0	0	0	2	0	2	2	0															4	4	4	6	10		17
5	SC1994	1990sc	6.40885	6	47		0	0	3	3	0	0	0	0	0															13	10	12	10	9		17
5	SC1994	1990sc	6.47168	0	24												0			60	87.5	100	100	84	75	84	92			7	6	6	7	6		17
5	SC1994	1990sc	6.5031	2	46												16			95	62.5	100	100	60	50	31	72			8	11	15	10	15		17
5	SC1994	1990sc	6.56593	2	26		1	0	0	0	1	2	1	1	0															7	7	7	4	10		17
5	SC1994	1990sc	6.75442	0	46		1	1	0	0	0	0	1	0	0															15	13	10	5	17		17
5	SC1994	1990sc	6.75442	3	25		0	0	0	0	0	0	0	0	0															9	6	6	6	4		17
5	SC1994	1990sc	6.78584	2	46												0			90	75	100	100	64	55	51	90			12	8	12	8	12		17
5	SC1994	1990sc	6.81726	7	39												0			90	100	100	100	84	75	72	82			12	7	13	5	9		17
5	SC1994	1990sc	6.81726	0	25		0	0	0	0	0	0	0	0	0															7	8	4	5	9		17
5	SC1994	1990sc	6.97434	4	29		2	1	0	0	0	0	2	0	0															6	7	4	4	4		17
5	SC1994	1990sc	7.00575	5	33		2	0	0	0	0	0	3	3	0															4	5	4	4	4		17
5	SC1994	1990sc	7.06858	1	41												0			100	100	100	100	92	90	100	100			4	5	12	8	4		17
5	SC1994	1990sc	7.1	1	57		0	0	0	0	0	0	0	0	0															13	12	6	8	10		17
5	SC1994	1990sc	7.13142	3	40												0			100	100	100	100	92	80	100	100			5	4	4	4	4		17
5	SC1994	1990sc	7.16283	2	49												3			100	87.5	100	100	84	70	84	77			12	6	10	6	10		17
5	SC1994	1990sc	7.19425	2	35		0	0	1	0	0	0	0	0	0															12	12	9	11	9		17
5	SC1994	1990sc	7.22566	3	35		0	0	0	0	0	0	0	0	0															6	8	10	16	9		17
5	SC1994	1990sc	7.31991	3	46		1	3	0	3	2	3	4	2	4															11	6	5	8	8		17
5	SC1994	1990sc	7.41416	0	19												0			100	100	100	100	88	85	100	100			4	4	5	4	5		17
5	SC1994	1990sc	7.41416	0	40												2			100	100	100	100	92	85	84	92			4	4	4	7	4		17
5	SC1994	1990sc	7.44557	4	17		0	0	0	0	0	0	0	0	0															7	5	5	4	7		17
5	SC1994	1990sc	7.57124	3	20		0	0	2	0	0	0	0	0	0															15	12	8	7	7		17
5	SC1994	1990sc	7.63407	0	47		0	0	0	0	0	0	0	0	0															9	8	4	8	6		17
5	SC1994	1990sc	7.72832	0	48												0			100	100	100	100	92	75	100	100			5	4	4	11	6		17
5	SC1994	1990sc	7.75973	1	65												6			30	50	25	100	64	10	22	32			16	15	12	12	10		17
5	SC1994	1990sc	7.75973	4	25		0	0	1	0	0	0	0	0	0															15	14	10	8	16		17
5	SC1994	1990sc	7.8854	1	50		0	0	0	0	0	0	0	0	0															10	11	8	9	5		17
5	SC1994	1990sc	8.07389	1	40												0			100	100	100	100	88	70	84	87			7	8	6	4	4		17
5	SC1994	1990sc	8.10531	0	49		1	1	1	0	1	0	1	1	0															16	17	12	11	12		17
5	SC1994	1990sc	8.19956	3	38		1	0	2	0	0	0	1	0	0															8	9	4	4	5		17
5	SC1994	1990sc	8.32522	0	26		2	0	0	0	0	0	0	0	0															12	5	5	12	5		17
5	SC1994	1990sc	8.38805	1	65		0	0	0	0	0	0	0	0	0															6	5	6	6	6		17
5	SC1994	1990sc	8.38805	2	42		1	1	0	0	1	0	1	1	0															11	6	8	6	11		17
5	SC1994	1990sc	8.4823	3	51												0			95	87.5	50	100	84	40	51	85			8	4	6	4	11		17
5	SC1994	1990sc	8.51372	3	48		3	4	0	0	0	0	3	0	0															14	14	16	13	14		17
5	SC1994	1990sc	8.60796	0	31												1			100	50	100	0	64	50	74	87			15	14	7	6	10		17
5	SC1994	1990sc	8.63938	0	49		3	0	0	0	0	0	0	3	2															10	7	6	7	9		17
5	SC1994	1990sc	8.63938	1	46		0	0	0	0	0	0	0	0	0															7	5	6	5	5		17
5	SC1994	1990sc	8.6708	2	44		1	3	0	0	0	0	4	3	0															11	7	9	9	10		17
5	SC1994	1990sc	8.79646	0	39												0			5	100	100	100	100	100	100	100			4	4	4	4	4		17
5	SC1994	1990sc	8.82788	1	27												0			100	100	100	100	96	90	100	100			4	4	4	8	5		17
5	SC1994	1990sc	8.82788	0	22		0	0	1	0	0	0	1	2	0															11	8	7	6	11		17
5	SC1994	1990sc	8.89071	0	41		0	4	0	0	3	0	3	3	0															18	16	16	15	16		17
5	SC1994	1990sc	8.95354	1	56		1	0	0	0	0	0	0	0	0															8	6	9	7	11		17
5	SC1994	1990sc	9.04779	2	59		3	2	0	0	0	0	0	4	0															10	9	7	11	11		17
5	SC1994	1990sc	9.36195	0	49		0	0	0	0	0	0	0	0	0															9	5	4	7	6		17
5	SC1994	1990sc	9.45619	0	31		0	1	0	0	1	0	2	0	0															6	4	8	5	6		17
5	SC1994	1990sc	9.45619	0	31		0	1	0	0	1	0	2	0	0															10	6	5	5	13		17
5	SC1994	1990sc	9.51903	0	39												0			100	100	100	100	92	80	100	100			6	4	11	6	8		17
5	SC1994	1990sc	9.58186	0	55		1	0	0	0	0	1	0	0	0															13	9	6	9	6		17
5	SC1994	1990sc	9.67611	0	42		0	3	0	0	0	2	4	4	4															6	5	5	5	7		17
5	SC1994	1990sc	9.73894	0	53												2			80	62.5	0	33.33	68	40	41	47			12	13	10	10	5		17
5	SC1994	1990sc	9.8646	0	54												0			100	100	100	100	96	80	84	100			4	4	4	4	4		17
5	SC1994	1990sc	9.8646	0	23												0			90	62.5	25	100	92	65	70	92			7	8	10	6	13		17
5	SC1994	1990sc	10.0531	0	27												0			100	87.5	100	100	88	100	84	85			4	6	6	8	4		17
5	SC1994	1990sc	10.0531	0	22												13			75	50	0	0	32	30	22	40			19	19	16	13	20		17
5	SC1994	1990sc	10.273	0	43												0			85	87.5	100	100	88	85	84	82			5	7	8	6	6		17
5	SC1994	1990sc	10.273	0	49		0	0	0	0	0	0	4	0	0															7	7	6	7	5		17
5	SC1994	1990sc	10.3044	0	34												0			90	100	100	100	88	80	74	77			5	6	5	4	9		17
5	SC1994	1990sc	10.6186	0	46												0			100	100	100	100	84	80	100	85			4	4	5	6	7		17
5	SC1994	1990sc	10.7442	0	38												0			100	100	100	100	88	60	88.89	82			15	8	8	7	6		17
5	SC1994	1990sc	10.9327	0	39												4			70	50	100	100	68	25	84	62			19	11	6	13	14		17
5	SC1994	1990sc	11.2469	0	42												0			100	100	100	100	92	85	100	93.75			8	10	16	8	6		17
5	SC1994	1990sc	11.5925	0	21		0	0	0	0	0	0	0	0	0															12	6	4	5	11		17
5	SC1994	1990sc	11.7181	0	42												0			95	100	100	100	60	75	100	95			9	6	5	5	8		17
5	SC1994	1990sc	11.9381	0	52		0	0	0	0	0	0	0	0	0															10	6	7	4	6		17
5	SC1994	1990sc	11.9381	0	24		0	0	0	0	0	0	0	1	0															13	7	8	6	18		17
5	SC1994	1990sc	12.3779	0	22		0	0	0	0	0	0	1	0	0															15	7	12	7	6		17
5	SC1994	1990sc	12.5035	0	21		3	3	0	0	0	0	2	0	0															4	5	4	4	5		17
5	SC1994	1990sc	12.5035	0	21		0	0	0	0	0	0	0	0	0															19	14	11	10	14		17
5	SC1994	1990sc	1.91667		58												28			40	37.5	0	0	60	30	41	40			16	19	14	6	18		16
5	SC1994	1990sc	2.81667		31												0			95	100	100	100	76	45	100	92			9	7	8	4	4		16
5	SC1994	1990sc	3.11018		38		4	0	0	0	2	0	4	2	2															8	9	8	6	8		16
5	SC1994	1990sc	3.55		39		0	0	2	0	0	0	1	0	0															4	5	5	4	9		16
5	SC1994	1990sc	3.58142		51		0	0	0	0	0	0	1	1	0															5	6	6	6	6		16
5	SC1994	1990sc	3.7		43		1	1	1	0	2	2	1	3	2															9	15	12	12	7		16
5	SC1994	1990sc	3.7385		66		0	1	0	0	0	0	1	2	0															7	8	4	5	9		16
5	SC1994	1990sc	4.05265		39		3	3	0	0	0	0	3	3	0															18	16	16	15	16		16
5	SC1994	1990sc	4.08407		31		0	0	0	3	3	2	3	0	0															9	8	10	4	4		16
5	SC1994	1990sc	4.13		41		2	1	2	0	1	1	1	3	3															10	13	11	5	11		16
5	SC1994	1990sc	4.20973		40		1	1	0	0	3	1	1	3	2															17	12	12	9	6		16
5	SC1994	1990sc	4.26		53		1	3	3	0	1	1	4	2	1															12	15	14	11	12		16
5	SC1994	1990sc	4.30398		33		3	2	0	0	2	2	0	0	0															11	7	9	9	10		16
5	SC1994	1990sc	4.30398		54		0	0	0	0	0	0	2	1	1															10	7	6	7	9		16
5	SC1994	1990sc	4.36681		48		2	2	0	1	2	2	0	1	0															14	15	17	68	12		16
5	SC1994	1990sc	4.45		41		0	3	3	0	2	0	2	2	0															11	11	13	13	12		16
5	SC1994	1990sc	4.48		39		2	1	1	0	2	1	1	3	2															12	10	11	4	10		16
5	SC1994	1990sc	4.49248		39		1	0	0	0	0	0	1	0	0															9	10	11	10	7		16
5	SC1994	1990sc	4.5		36		1	0	1	0	2	1	1	1	2															13	12	11	16	13		16
5	SC1994	1990sc	4.52389		56		2	2	0	0	3	3	1	3	1															13	14	11	14	15		16
5	SC1994	1990sc	4.58673	7	51															100	62.5	100	100	64	60	84	95			13	4	4	10	4		16
5	SC1994	1990sc	4.68097		26		0	3	0	0	0	0	0	0	0															18	18	13	11	13		16
5	SC1994	1990sc	4.80664		59		0	0	0	0	1	0	0	1	0															10	9	7	11	11		16
5	SC1994	1990sc	4.96372		34		2	1	0	2	3	1	2	2	1															12	11	8	10	9		16
5	SC1994	1990sc	5.18363		40		0	0	0	0	1	0	1	0	0															9	11	8	8	6		16
5	SC1994	1990sc	5.27		45		2	1	2	2	2	3	4	2	1															11	14	11	10	9		16
5	SC1994	1990sc	5.35556		53												0			100	100	100	100	84	80	100	85			4	4	5	6	7		16
5	SC1994	1990sc	5.35556		53												0			100	100	100	100	84	80	100	85			4	4	5	6	7		16
5	SC1994	1990sc	5.40354		30		0	0	0	0	0	0	0	0	0															5	6	9	8	6		16
5	SC1994	1990sc	5.49779		46		2	0	0	0	3	0	2	3	1															9	8	4	8	6		16
5	SC1994	1990sc	5.5292		58		0	0	0	0	1	1	1	1	0															7	6	5	6	4		16
5	SC1994	1990sc	5.56062		48		0	2	0	0	1	0	3	0	0															8	5	8	10	10		16
5	SC1994	1990sc	5.61111		55												0			95	87.5	50	100	84	40	51	85			8	4	6	4	11		16
5	SC1994	1990sc	5.65487		45		1	0	0	0	0	0	1	1	0															6	5	4	4	5		16
5	SC1994	1990sc	5.7177		58		0	1	0	0	1	2	0	1	0															14	11	8	7	9		16
5	SC1994	1990sc	6.01111		33												1			100	50	100	0	64	50	74	87			15	14	7	6	10		16
5	SC1994	1990sc	6.03186		30		0	0	0	0	0	0	0	0	0															10	9	11	8	5		16
5	SC1994	1990sc	6.06667	7	53												0			95	100	100	100	88	90	84	90			4	5	7		9		16
5	SC1994	1990sc	6.12222		46												0			100	100	100	66.67	76	55	84	77			9	5	6	6	8		16
5	SC1994	1990sc	6.15752		46												0			95	100	100	100	88	85	100	97			4	4	4	4	4		16
5	SC1994	1990sc	6.22035		48		2	3	0	0	0	0	0	3	0															7	7	10	10	11		16
5	SC1994	1990sc	6.25177		45		1	2	0	0	0	0	0	4	0															16	10	13	15	20		16
5	SC1994	1990sc	6.28319		39		0	0	0	0	0	0	0	0	0															7	5	5	4	7		16
5	SC1994	1990sc	6.3146		49		2	0	0	0	2	0	2	2	0															19	14	11	10	14		16
5	SC1994	1990sc	6.40885	3	33												0			95	100	100	100	88	90	84	90			4	5	7		9		16
5	SC1994	1990sc	6.40885		47		0	0	3	3	0	0	0	0	0															5	4	4	4	8		16
5	SC1994	1990sc	6.41667		42												0			100	100	100	100	92	50	100	92			10	9	7	5	13		16
5	SC1994	1990sc	6.44026	3	31															100	100	100	100	96	70	100	62			7	5	6	9	12		16
5	SC1994	1990sc	6.44026		58		2	0	0	3	3	3	0	3	0															11	6	5	8	8		16
5	SC1994	1990sc	6.56593		69		1	2	0	0	3	3	2	4	4															14	19	7	8	11		16
5	SC1994	1990sc	6.75442		46		1	1	0	0	0	0	1	0	0															9	5	5	6	9		16
5	SC1994	1990sc	6.75442		25		0	0	0	0	0	0	0	0	0															10	6	10	6	8		16
5	SC1994	1990sc	6.75556		48												0			90	100	100	100	88	80	74	77			5	6	5	4	9		16
5	SC1994	1990sc	6.77778		41												0			100	87.5	100	100	88	100	84	85			4	6	6	8	4		16
5	SC1994	1990sc	6.94292		31		3	2	2	0	0	0	0	2	2															13	13	8	10	15		16
5	SC1994	1990sc	6.97434		29		2	1	0	0	0	0	2	0	0															13	9	6	9	6		16
5	SC1994	1990sc	7.03717		47		4	2	0	0	0	0	1	0	3															20	20	8	6	12		16
5	SC1994	1990sc	7.22566		35		0	0	0	0	0	0	0	0	0															8	11	5	6	4		16
5	SC1994	1990sc	7.31991		46		1	3	0	3	2	3	4	2	4															17	19	18	15	17		16
5	SC1994	1990sc	7.35133		54		3	3	0	0	2	0	4	2	0															16	17	15	10	15		16
5	SC1994	1990sc	7.48		42		1	1	0	0	0	0	1	0	1															11	13	13	10	12		16
5	SC1994	1990sc	7.63407		47		0	0	0	0	0	0	0	0	0															7	5	6	5	5		16
5	SC1994	1990sc	7.75973		25		0	0	1	0	0	0	0	0	0															11	5	5	4	6		16
5	SC1994	1990sc	7.8854		50		0	0	0	0	0	0	0	0	0															6	5	6	6	6		16
5	SC1994	1990sc	8.10531		49		1	1	1	0	1	0	1	1	0															8	4	4	4	5		16
5	SC1994	1990sc	8.32522		26		2	0	0	0	0	0	0	0	0															11	6	8	6	11		16
5	SC1994	1990sc	8.38805		42												2			100	100	100	66.67	88	75	88.89	92			6	4	8	5	6		16
5	SC1994	1990sc	8.38805		65		0	0	0	0	0	0	0	0	0															6	4	4	4	4		16
5	SC1994	1990sc	8.38805		42		1	1	0	0	1	0	1	1	0															6	4	8	5	6		16
5	SC1994	1990sc	8.38805		31		3	0	1	0	3	3	3	2	0															14	10	7	7	5		16
5	SC1994	1990sc	8.63938		46		0	0	0	0	0	0	0	0	0															6	9	9	5	8		16
5	SC1994	1990sc	8.63938		49		3	0	0	0	0	0	0	3	2															11	9	4	6	4		16
5	SC1994	1990sc	8.6708		44		1	3	0	0	0	0	4	3	0															10	6	5	5	13		16
5	SC1994	1990sc	8.7		31												3			100	87.5	100	100	84	70	84	77			12	6	10	6	10		16
5	SC1994	1990sc	8.83333		41												0			100	100	100	100	92	80	100	100			5	4	4	4	4		16
5	SC1994	1990sc	8.95354		56		1	0	0	0	0	0	0	0	0															8	6	6	6	6		16
5	SC1994	1990sc	9.04779		59		3	2	0	0	0	0	0	4	0															12	6	4	5	11		16
5	SC1994	1990sc	9.36195		49		0	0	0	0	0	0	0	0	0															6	7	4	4	4		16
5	SC1994	1990sc	9.45619		31		0	1	0	0	1	0	2	0	0															10	5	5	7	11		16
5	SC1994	1990sc	9.58186	0	24															90	50	100	100	56	50	80	67			11	10	12	8	9		16
5	SC1994	1990sc	9.58186		55		1	0	0	0	0	1	0	0	0															6	6	4	4	4		16
5	SC1994	1990sc	9.67611		42		0	3	0	0	0	2	4	4	4															18	8	16	7	19		16
5	SC1994	1990sc	10.0531		45		2	3	0	0	2	2	3	3	2															16	17	12	11	12		16
5	SC1994	1990sc	10.1944		44												0			90	100	100	100	84	75	72	82			12	7	13	5	9		16
5	SC1994	1990sc	10.273		49		0	0	0	0	0	0	4	0	0															8	9	4	4	5		16
5	SC1994	1990sc	11.404	0	45												0			100	87.5	100	100	60	80	84	87			7	7		10	8		16
5	SC1994	1990sc	11.6867		40		0	2	0	0	0	0	2	2	0															13	12	6	8	10		16
5	SC1994	1990sc	11.7056		36												0			5	100	100	100	100	100	100	100			4	4	4	4	4		16
5	SC1994	1990sc	11.9381		52		0	0	0	0	0	0	0	0	0															15	7	12	7	6		16
5	SC1994	1990sc	8.70221	0	51												2			90	50	0	100	68	35	62	62			12			16	7		15
5	SC1994	1990sc	3.42434	12	42		0	0	0	0	0	0	0	0	0																					12
5	SC1994	1990sc	3.67566	12	39		1	0	1	0	0	0	0	2	1																					12
5	SC1994	1990sc	3.92699	10	33		2	1	0	1	1	1	1	4	0																					12
5	SC1994	1990sc	4.52389	9	56		2	2	0	0	3	3	1	3	1																					12
5	SC1994	1990sc	4.9323	10	49		0	0	0	0	0	0	0	0	0																					12
5	SC1994	1990sc	5.08938	10	34		0	0	0	0	0	0	0	0	0																					12
5	SC1994	1990sc	5.24646	7	50		3	3	0	0	0	0	0	0	3																					12
5	SC1994	1990sc	5.56062	7	25		0	0	0	0	0	0	0	0	0																					12
5	SC1994	1990sc	5.56062	7	48		0	2	0	0	1	0	3	0	0																					12
5	SC1994	1990sc	5.62345	4	29		0	0	0	0	0	0	0	0	0																					12
5	SC1994	1990sc	5.65487	5	27		0	0	0	0	0	0	0	0	0																					12
5	SC1994	1990sc	6.18894	6	56		0	0	0	0	0	0	0	0	0																					12
5	SC1994	1990sc	6.44026	6	58		2	0	0	3	3	3	0	3	0																					12
5	SC1994	1990sc	7.8854	2	47		0	0	0	0	0	0	3	0	0																					12
5	SC1994	1990sc	7.95137	1	25		1	1	1	1	1	1	1	1	1																					12
5	SC1994	1990sc	8.45403	1	19		1	0	0	0	0	0	0	1	0																					12
5	SC1994	1990sc	10.3044	0	56		0	0	0	0	0	0	0	0	0																					12
5	SC1994	1990sc	10.5558	0	28		0	0	0	0	0	0	0	2	0																					12
5	SC1994	1990sc	11.0584	0	50		0	4	0	0	0	0	1	4	1																					12
5	SC1994	1990sc	11.6867	0	40		0	2	0	0	0	0	2	2	0																					12
5	SC1994	1990sc	2.45044	17	68															100	100	100	100	96	90	100	95									11
5	SC1994	1990sc	2.79602	15	21															90	87.5	100	66.7	84	75	66.7	82									11
5	SC1994	1990sc	3.42434		42		0	0	0	0	0	0	0	0	0																					11
5	SC1994	1990sc	3.45575	12	90															25	7	0	3	25	17	2	16.4									11
5	SC1994	1990sc	3.64425		59		0	0	0	0	0	3	0	0	0																					11
5	SC1994	1990sc	3.67566		39		1	0	1	0	0	0	0	2	1																					11
5	SC1994	1990sc	3.70708	11	24															25	0	0	0	28	10	0	62									11
5	SC1994	1990sc	3.86416		53		3	0	0	0	2	0	0	2	0																					11
5	SC1994	1990sc	3.92699		33		2	1	0	1	1	1	1	4	0																					11
5	SC1994	1990sc	4.02222		30		4	2	2	0	0	0	2	2	1																					11
5	SC1994	1990sc	4.08407	12	34															100	100	100	100	84	80	100	92									11
5	SC1994	1990sc	4.1469	10	83															90	75	100	0	60	50	100	72									11
5	SC1994	1990sc	4.20973	11	53															100	100	100	100	80	75	100	100									11
5	SC1994	1990sc	4.51	5	37															18	3	1	3	23	14	5	18.4									11
5	SC1994	1990sc	4.6	6	23															15	9	1	3	25	12	5	17.4									11
5	SC1994	1990sc	4.71239	10	38															60	100	0	100	76	75	55.6	50									11
5	SC1994	1990sc	4.77522	8	29															55	50	0	100	80	30	33.3	82									11
5	SC1994	1990sc	4.83805	9	75															100	100	100	100	88	85	100	100									11
5	SC1994	1990sc	5.04	6	64															16	11	0	3	27	18	6	21.4									11
5	SC1994	1990sc	5.05796	6	69															90	50	50	66.7	60	35	77.8	20									11
5	SC1994	1990sc	5.08938	6	39															100	75	100	0	52	35	88.88	40									11
5	SC1994	1990sc	5.08938		34		0	0	0	0	0	0	0	0	0																					11
5	SC1994	1990sc	5.15221	9	45															100	75	100	100	56	45	100	72									11
5	SC1994	1990sc	5.24646		50		3	3	0	0	0	0	0	0	3																					11
5	SC1994	1990sc	5.34071	5	81															45	100	100	100	72	70	77.8	90									11
5	SC1994	1990sc	5.47	1	31															29	8	0	3	24	20	8	20									11
5	SC1994	1990sc	5.5292	5	32															95	100	100	100	88	70	88.9	100									11
5	SC1994	1990sc	5.5292	6	58															90	100	100	100	88	80	88.9	77									11
5	SC1994	1990sc	5.5292	6	65															100	100	100	100	68	55	77.8	57									11
5	SC1994	1990sc	5.54	4	70															26	11	4	3	29	20	6	17.4									11
5	SC1994	1990sc	5.62345		29		0	0	0	0	0	0	0	0	0																					11
5	SC1994	1990sc	5.62345		46		3	2	1	1	1	0	2	2	1																					11
5	SC1994	1990sc	5.65487		27		0	0	0	0	0	0	0	0	0																					11
5	SC1994	1990sc	5.78367		27		0	0	0	0	0	0	0	0	0																					11
5	SC1994	1990sc	5.95	0	37															26	11	4	3	28	17	11	21.4									11
5	SC1994	1990sc	6.18894		56		0	0	0	0	0	0	0	0	0																					11
5	SC1994	1990sc	6.22035	5	66															100	100	100	100	100	95	100	100									11
5	SC1994	1990sc	6.25177	4	35															90	100	100	33.3	64	35	66.7	77									11
5	SC1994	1990sc	6.28319	4	63															100	87.5	100	100	68	65	44.4	82									11
5	SC1994	1990sc	6.56593		26		1	0	0	0	1	2	1	1	0																					11
5	SC1994	1990sc	6.72301	5	31															100	100	100	66.7	80	75	66.7	87									11
5	SC1994	1990sc	6.75442	5	44															70	100	0	33.3	92	50	44.4	72									11
5	SC1994	1990sc	6.81726	3	34															100	100	100	100	92	60	100	100									11
5	SC1994	1990sc	6.81726	4	40															29	10	2	0	16	13	12	19.4									11
5	SC1994	1990sc	6.81726		25		0	0	0	0	0	0	0	0	0																					11
5	SC1994	1990sc	6.93889	5	28															13	7	0	2	21	10	4	17.4									11
5	SC1994	1990sc	6.94292	6	66															100	75	50	66.7	80	60	100	72									11
5	SC1994	1990sc	6.97434	2	70															90	100	100	100	76	65	55.6	67									11
5	SC1994	1990sc	7.02	0	58															21	11	2	3	25	18	6	21.4									11
5	SC1994	1990sc	7.03717	3	73															100	87.5	100	100	84	70	100	77									11
5	SC1994	1990sc	7.1		57		0	0	0	0	0	0	0	0	0																					11
5	SC1994	1990sc	7.19425	3	46															95	87.5	75	33.3	56	55	100	82									11
5	SC1994	1990sc	7.19425		35		0	0	1	0	0	0	0	0	0																					11
5	SC1994	1990sc	7.25	0	65															29	10	0	3	19	22	5	15.4									11
5	SC1994	1990sc	7.42222		25		1	0	0	1	1	0	2	2	0																					11
5	SC1994	1990sc	7.60265	0	32															100	100	100	100	100	80	100	97									11
5	SC1994	1990sc	7.7	2	33															12	2	0	0	19	7	3	8									11
5	SC1994	1990sc	7.8854	0	49															80	100	50	100	84	40	33.3	67									11
5	SC1994	1990sc	7.8854		47		0	0	0	0	0	0	3	0	0																					11
5	SC1994	1990sc	7.93333	0	30															19	8	0	3	21	11	5	22.4									11
5	SC1994	1990sc	7.97965	1	25															100	100	100	100	76	80	100	100									11
5	SC1994	1990sc	8.07389	2	24															55	75	25	100	80	35	88.9	57									11
5	SC1994	1990sc	8.11	2	53															24	6	0	0	19	17	5	20.4									11
5	SC1994	1990sc	8.19956		38		1	0	2	0	0	0	1	0	0																					11
5	SC1994	1990sc	8.23	1	71															13	9	0	1	20	14	3	18.4									11
5	SC1994	1990sc	8.23097	0	50															100	100	100	100	72	45	100	90									11
5	SC1994	1990sc	8.36	0	53															24	11	4	3	26	20	7	23.4									11
5	SC1994	1990sc	8.54513	2	46															100	100	100	100	92	40	100	82									11
5	SC1994	1990sc	8.57655	0	53															100	78	100	100	72	65	78	77									11
5	SC1994	1990sc	8.57655	6	84															85	75	75	100	56	35	55.5	72									11
5	SC1994	1990sc	8.59	0	50															19	9	1	3	18	18	7	21.4									11
5	SC1994	1990sc	8.82788	0	31															100	100	100	100	84	75	100	86									11
5	SC1994	1990sc	8.89071		41		0	4	0	0	3	0	3	3	0																					11
5	SC1994	1990sc	8.98495	2	73															100	87.5	75	66.7	80	60	33.3	100									11
5	SC1994	1990sc	9.17345	0	52															100	100	100	100	80	65	77.8	92									11
5	SC1994	1990sc	9.17345	2	73															95	100	50	100	84	40	100	72									11
5	SC1994	1990sc	9.33053	0	57															95	100	100	100	72	45	100	62									11
5	SC1994	1990sc	9.45619		31		0	1	0	0	1	0	2	0	0																					11
5	SC1994	1990sc	9.63	0	44															30	5	4	2	14	12	3	11.4									11
5	SC1994	1990sc	9.67611	0	76															100	87.5	75	100	80	80	66.7	82									11
5	SC1994	1990sc	9.77035	0	22															100	100	100	100	72	65	100	85									11
5	SC1994	1990sc	9.93	0	55															19	6	2	3	14	13	7	12.4									11
5	SC1994	1990sc	10.18	0	44															16	9	1	1	17	17	6	12									11
5	SC1994	1990sc	10.3044		56		0	0	0	0	0	0	0	0	0																					11
5	SC1994	1990sc	10.5558		28		0	0	0	0	0	0	0	2	0																					11
5	SC1994	1990sc	10.7128	0	56															95	100	100	100	87	70	88.9	67									11
5	SC1994	1990sc	10.8699	0	51															100	75	100	100	100	75	100	95									11
5	SC1994	1990sc	11.2469	0	25															100	100	100	100	88	75	100	92									11
5	SC1994	1990sc	11.3411	0	71															100	50	75	0	44	15	100	47									11
5	SC1994	1990sc	11.38	0	61															13	4	0	3	28	14	2	15.4									11
5	SC1994	1990sc	11.46	0	61															23	10	2	0	14	19	5	11.4									11
5	SC1994	1990sc	11.6239	0	49															100	87.5	100	66.7	60	55	100	82									11
5	SC1994	1990sc	11.8124	0	37															95	100	100	66.67	80	60	100	82									11
5	SC1994	1990sc	12.0009	0	51															100	100	100	100	92	85	100	100									11
5	SC1994	1990sc	12.0009	0	49															60	89	100	100	84	75	89	100									11
5	SC1994	1990sc	12.0009	0	68															85	75	0	100	68	25	66.7	67									11
5	SC1994	1990sc	2.85885	15	47															100	100	100	100	68		77.8	82									10
5	SC1994	1990sc	5.68628	6	50															95	87.5	50	100	60	50	66.7	.									10
5	SC1994	1990sc	5.84336	4	50															95	75	75	66.7	60		88.9	82									10
5	SC1994	1990sc	6.40885		58															95	100	100	100	80	60	88.9	77									10
5	SC1994	1990sc	6.75556	2	48															10	2	0	2		10	2	14									10
5	SC1994	1990sc	9.20487	0	52															3.18	3.82	3.82	3.82		14	11	24.4									10
5	SC1994	1990sc	9.70752	0	32															95		100	100	68	55	100	82									10
5	SC1994	1990sc	12.0009		59															90	87.5	100	100	88	70	100	92									10
5	SC1994	1990sc	3.32	13	49												13													16	15	20	12	14		9
5	SC1994	1990sc	4.06	15	47												5													12	9	9	11	8		9
5	SC1994	1990sc	4.06667	8	47												1													11	13	14	13	15		9
5	SC1994	1990sc	5.35556	3	53												6													9	6	5	9	12		9
5	SC1994	1990sc	6.41667	4	42												5													9	12	7	8	4		9
5	SC1994	1990sc	6.72301	4	41															90	75	75	100			77.8	100									9
5	SC1994	1990sc	9.04779		24															90	100	100	100	76	.	88.9	85									9
5	SC1994	1990sc	6.45		52												2													4	4	5	4	4		8
5	SC1994	1990sc	6.59734	2	33																									4	4	4	6	7		8
5	SC1994	1990sc	6.84867	4	39																									14	14	16	13	14		8
5	SC1994	1990sc	8.6708	2	36																									4	5	4	4	4		8
5	SC1994	1990sc	8.82788	2	35																									5	4	8	9	16		8
5	SC1994	1990sc	9.2677	0	40																									9	11	6	9	7		8
5	SC1994	1990sc	9.55044	1	43																									6	9	6	5	10		8
5	SC1994	1990sc	10.0531	0	46																									10	10	6	6	7		8
5	SC1994	1990sc	10.6186	0	26																									7	8	7	8	4		8
5	SC1994	1990sc	11.2155	0	56																									16	10	13	15	20		8
5	SC1994	1990sc	11.8438	0	51																									5	4	4	5	4		8
5	SC1994	1990sc	5.34071		47																									0	0	0	0	0		7
5	SC1994	1990sc	5.87478		33																									16	12	7	9	9		7
5	SC1994	1990sc	6.04	6	54																2					4	15.4									6
5	SC1994	1990sc	6.31	2	57																5					5										5
5	SC1994	1990sc	3.45575	11	59																															3
5	SC1994	1990sc	3.64425	12	52																															3
5	SC1994	1990sc	4.37	7	67																															3
5	SC1994	1990sc	5.08	5	42																															3
5	SC1994	1990sc	5.27788	4	31																															3
5	SC1994	1990sc	5.37212	7	34																															3
5	SC1994	1990sc	5.43496	5	19																															3
5	SC1994	1990sc	5.49779	4	32																															3
5	SC1994	1990sc	5.84336	2	26																															3
5	SC1994	1990sc	5.84336	6	44																															3
5	SC1994	1990sc	5.96903	4	23																															3
5	SC1994	1990sc	6.01111	4	33																															3
5	SC1994	1990sc	6.12222	2	46																															3
5	SC1994	1990sc	6.15752	2	46																															3
5	SC1994	1990sc	6.3146	2	20																															3
5	SC1994	1990sc	6.42	0	52																															3
5	SC1994	1990sc	6.45	0	52																															3
5	SC1994	1990sc	6.69159	0	30																															3
5	SC1994	1990sc	6.69159	0	52																															3
5	SC1994	1990sc	6.77778	3	41																															3
5	SC1994	1990sc	6.85556	0	26																															3
5	SC1994	1990sc	7.16283	3	24																															3
5	SC1994	1990sc	7.19425	2	35																															3
5	SC1994	1990sc	7.44557	1	37																															3
5	SC1994	1990sc	7.63407	1	26																															3
5	SC1994	1990sc	7.79115	2	36																															3
5	SC1994	1990sc	7.82257	2	25																															3
5	SC1994	1990sc	7.85398	2	23																															3
5	SC1994	1990sc	8.16	0	47																															3
5	SC1994	1990sc	8.32522	1	22																															3
5	SC1994	1990sc	8.38805	2	42																															3
5	SC1994	1990sc	8.39	0	42																															3
5	SC1994	1990sc	8.41947	1	23																															3
5	SC1994	1990sc	8.45088	0	32																															3
5	SC1994	1990sc	8.47	0	41																															3
5	SC1994	1990sc	8.47	0	51																															3
5	SC1994	1990sc	8.7	1	31																															3
5	SC1994	1990sc	8.83333	3	41																															3
5	SC1994	1990sc	8.89071	1	71																															3
5	SC1994	1990sc	9.02	0	35																															3
5	SC1994	1990sc	9.17345	3	31																															3
5	SC1994	1990sc	9.20487	0	35																															3
5	SC1994	1990sc	9.23628	0	50																															3
5	SC1994	1990sc	9.39336	0	42																															3
5	SC1994	1990sc	9.42478	0	44																															3
5	SC1994	1990sc	9.48761	1	59																															3
5	SC1994	1990sc	9.64469	0	27																															3
5	SC1994	1990sc	9.70752	0	31																															3
5	SC1994	1990sc	9.73894	1	51																															3
5	SC1994	1990sc	9.85	0	49																															3
5	SC1994	1990sc	10.1944	0	44																															3
5	SC1994	1990sc	10.2416	0	24																															3
5	SC1994	1990sc	10.4929	0	28																															3
5	SC1994	1990sc	10.7128	0	30																															3
5	SC1994	1990sc	10.7757	0	55																															3
5	SC1994	1990sc	10.7757	1	45																															3
5	SC1994	1990sc	10.9327	0	40																															3
5	SC1994	1990sc	11.1527	0	36																															3
5	SC1994	1990sc	11.7056	0	36																															3
5	SC1994	1990sc	12	0	53																															3
5	SC1994	1990sc	0.408407		28																															2
5	SC1994	1990sc	4.20973		25																															2
5	SC1994	1990sc	5.30929		46																															2
5	SC1994	1990sc	5.93761		55																															2
5	SC1994	1990sc	6.22035		32																															2
5	SC1994	1990sc	6.23889		39																															2
5	SC1994	1990sc	6.25177		39																															2
5	SC1994	1990sc	6.88009		36																															2
5	SC1994	1990sc	6.94292		71																															2
5	SC1994	1990sc	7.50841		54																															2
5	SC1994	1990sc	10.0217		52																															2
5	SC1994	1990sc	10.3358		40																															2
5	SC1994	1990sc	11.1841		24																															2
